# Supplementary material for: Evolutionary Dynamics of the Ty3/Gypsy LTR Retrotransposons in the Genome of Anopheles gambiae
Source: PLoS One. 2011 Jan 24;6(1):e16328. doi: 10.1371/journal.pone.0016328 (PMC3026039; doi:10.1371/journal.pone.0016328)
Supplement: Dataset S1 — Characterization of the Ty3/gypsy complement of An. gambiae. This Excel file contains information relative to the characterization of 1045 insertions of the Ty3/gypsy group in the AgamP3 assembly. Column 1 indicates the Ty3/gypsy lineage and column 2 the name of the Ty3/gypsy family [15]. Column 3 indicates the scaffold where each insertion was identified. The coordinates (first and last positions) of each insertion in a scaffold are shown in columns 4 and 5. Columns 6, 7, 8 and 9 indicate results of the in silico mapping: column 6 the chromosome (Chr), columns 7 and 8 the coordinates, and column 9 the cytogenetic division/subdivision. Column 10 shows the classification of each insertion according to two categories: proviral or solo-LTR (“unknown” means that classification was not possible due to the presence of unsequenced gaps). Column 11 indicates the sequence divergence (Div) from the consensus. Finally, column 12 indicates the SV relative to the consensus sequence. Three different types of SV were studied: “del” means “deletion”, “ins” means “insertion”, and “dup” means “duplication”. “No” means “no SV”. “ND” means “not determined”. SV events were annotated as follows: different SV events are separated by a comma; the size of the SV event in base pairs is indicated after each SV type; the symbols “(5′)” and “(3′)” after SV events indicate that the SV affects, respectively, the LTR5′ or LTR3′. If two different SV events occur at the same nucleotide position they are separated by a dash. (XLS) [file pone.0016328.s001.xls]

## Sheet: Hoja1
Lineage	Family	Scaffold	1st position	last position	Chr	1st position	last position	Band	Status	Div		SV
CsRn1	G70_AG	110	2110	1766	NP			NP	Unknown	0.009		No
Mag	G27_AG	110	9961	9747	NP			NP	LTR	0.02		ins10
Mdg1	G11/G15	110	11737	9382	NP			NP	Proviral	ND		ND
Mdg1	G9/G15/G8	362	27756	26235	NP			NP	Proviral	ND		ND
Mag	G65_AG	362	62058	67117	NP			NP	Proviral	0.001		No
Mdg1	G9/G15/G8	362	67176	67928	NP			NP	LTR	ND		ND
Mag	G66_AG	362	79206	74621	NP			NP	Proviral	0.003		No
Mdg1	G16_AG	666	28212	27453	NP			NP	LTR	0.019		No
Mdg1	G9/G15/G11	666	35986	42765	NP			NP	Proviral	ND		ND
Gypsy	G47_AG	666	124275	123551	NP			NP	LTR	0.067		ins385
Mdg1	G12_AG	695	7043	7855	NP			NP	LTR	ND		ND
Mdg1	G16_AG	698	11730	9697	NP			NP	Proviral	0.025		del80
Mag	AAAB01008986	2000	13904	13563	2R (hap_69)	58651104	58651445	19D	LTR	0.012		No
Mag	G56_AG	4598	17495	15024	NP			NP	Unknown	0.039		No
Mdg1	G9/G15	5099	15973	14485	NP			NP	Proviral	ND		ND
Mdg1	G8_AG	5117	28221	30380	NP			NP	Proviral	ND		ND
Mdg1	G9	5441	34352	35132	NP			NP	LTR	ND		ND
Mdg1	G16_AG	5441	78760	76200	NP			NP	Proviral	0.022		del544-ins36,del1126(3´)
Mdg1	G17	5523	7327	8194	NP			NP	LTR	ND		ND
CsRn1	G70_AG	5523	14996	9281	NP			NP	Proviral	0.006		No
Mag	G69_AG	5523	25277	19180	NP			NP	Proviral	0.065		del467(5´),del32,ins2150-del169,del883(3´)
CsRn1	G48_AG	5562	35207	36194	NP			NP	Proviral	0.016
Mdg1	G9/G15/G8	6389	54821	58899	NP			NP	Proviral	ND		ND
Mdg1	G17	6389	83334	82782	NP			NP	LTR	ND		ND
Mdg1	G8_AG	6409	30930	30239	NP			NP	LTR	ND		ND
Mdg1	G8_AG	6525	1	522	NP			NP	Unknown	ND		ND
Mdg1	G8_AG	6525	9642	8951	NP			NP	LTR	ND		ND
Mdg1	G11/G15	6911	7453	15020	NP			NP	Proviral	ND		ND
Mdg1	G9/G15/G8	7423	3777	5182	NP			NP	LTR	ND		ND
Mdg1	G9/G15	7423	64028	64792	NP			NP	LTR	ND		ND
Mdg3	G36_AG	7510	13848	11394	NP			NP	Proviral	0.059		del60-ins37-del37,ins905,del12
Mdg1	G54_AG	7510	23313	23038	NP			NP	LTR	0.033		del35
CsRn1	G52_AG	7514	24765	20205	NP			NP	Proviral	0.023		del2424(5´),ins47-del137
Mdg1	G9/G15	7514	24765	25510	NP			NP	LTR	ND		ND
Mdg3	G38_AG	7532	30322	31332	NP			NP	Proviral	0.003		No
Mdg1	G17	7534	28904	29380	NP			NP	Unknown	ND		ND
Mdg3	AAAB01008967	7540	12401	11426	2R_hap_67	58011015	58011990	19C	Proviral	0.03		del3915(5´)
Mdg1	G9/G15	7540	13924	12730	2R (hap_67)	58012319	58013513	19C	Proviral	ND		ND
CsRn1	G52_AG	7632	17413	22089	NP			NP	Proviral	0.023		ins83-del184,del263,del139,del608,del357
Mdg1	G8_AG	7654	33310	34078	NP			NP	LTR	ND		ND
CsRn1	G51_AG	7666	1112	7223	3R (hap_2)	7162440	7168551	30A	Proviral	0.017		No
CsRn1	G53_AG	7669	57112	56841	3L (hap_19)	23009462	23009733	42C	LTR	0.004		del16
Mag	G26_AG	7675	28298	37777	NP			NP	Proviral	0.004		No
Mag	G64_AG	7710	16884	11963	NP			NP	Proviral	0.012		del12,ins414,del219
Mdg1	G9/G15	7710	31407	32126	NP			NP	LTR	ND		ND
Mdg3	G29_AG	7710	35274	39316	NP			NP	Proviral	0.001		del242
Mdg1	G16_AG	7805	14257	24587	NP			NP	Proviral	0.027		del5281(5´),del23,ins4603(3´),del403(3´)
Mag	AAAB01008811	7805	50043	48595	NP			NP	Proviral	0.044		del1150(5´),ins634,del3365(3´)
Mdg3	G35_AG	7805	52901	52575	NP			NP	Proviral	0.021		del100(5´)
Mdg1	G9/G15	7813	43779	43024	NP			NP	LTR	ND		ND
Mag	G57_AG	7813	80857	79000	NP			NP	Proviral	0.013		del1662(5´)
Mdg1	G10	7907	20850	21565	NP			NP	Unknown	ND		ND
Mdg1	G8_AG	7948	15751	16700	NP			NP	LTR	ND		ND
Mag	AAAB01008880	8000	68103	68266	NP			NP	LTR	0.112		ND
Mdg3	G38_AG	8000	77341	86093	NP			NP	Proviral	0.029		del1804(5´),ins356
Mdg3	G32_AG	8000	107221	107871	NP			NP	Proviral	0.046		No
Mdg1	G11/G15	8026	25021	27031	2L	408167	410177	20A	Proviral	ND		ND
Mag	G19_AG	8026	30274	34722	2L	413420	417868	20A	Proviral	0		No
Gypsy	G46_AG	8026	74433	74766	2L	457579	457912	20A	LTR	0.006		No
Mdg3	G35_AG	8084	18276	13976	NP			NP	Proviral	0.008		No
Mdg3	AAAB01008181	8087	10900	11078	NP			NP	LTR	0.011		No
Mdg3	G33_AG	8087	11588	11808	NP			NP	LTR	0		No
Gypsy	G47_AG	8097	72660	73006	NP			NP	LTR	0.015		No
Mag	G24_AG	8097	77247	77437	NP			NP	LTR	0.038		No
Mdg1	G9/G15	8097	82841	78186	NP			NP	Proviral	ND		ND
Mdg1	G10_AG	8117	29984	25149	NP			NP	Unknown	ND		ND
Mdg1	G8_AG	8118	12728	13561	2R_hap_21	32778396	32779229	14B	LTR	ND		ND
Mag	G27_AG	8181	2861	11038	NP			NP	Proviral	0.022		del75(5´),del67,del53
Mdg3	AAAB01008181	8181	18998	18820	NP			NP	Proviral	0		No
Mag	G59_AG	8181	127147	138255	NP			NP	Proviral	0.005		ins5984
Mdg1	G8_AG	8181	139537	140143	NP			NP	LTR	ND		ND
Mdg1	G8_AG	8181	143203	142357	NP			NP	LTR	ND		ND
Mdg1	G9	8227	18490	15154	Y_unplaced			Y	Proviral	ND		ND
Mdg1	G9	8227	30145	29690	Y_unplaced			Y	LTR	ND		ND
Mdg3	G35_AG	8266	55265	50399	3L (hap_33)	26656719	26661585	43C	Proviral	0.007		No
Mdg3	AAAB01008851	8303	12914	29271	NP			NP	Proviral	0.032		ins364,del205,del66,ins589,del127(3´)
Mag	AAAB01008986	8401	30294	28769	NP			NP	Proviral	0.02		del1244(3´)
Gypsy	G39_AG	8442	20006	20355	NP			NP	LTR	0.014		No
Mdg3	AAAB01008445	8445	156	5229	NP			NP	Proviral	0		ND
Mdg1	G8_AG	8453	31752	31094	NP			NP	Unknown	ND		ND
Mdg1	G8_AG	8456	41134	36781	2L	8434706	8439059	21B	Proviral	ND		ND
Mdg1	G9/G15	8465	15133	15900	NP			NP	LTR	ND		ND
Mdg3	G71_AG	8564	25814	26018	NP			NP	LTR	0.062		No
CsRn1	G49_AG	8792	15069	15454	NP			NP	LTR	0.04		del9,ins68,ins10
Mdg3	G36_AG	8794	207199	202461	ND	ND	ND	ND	Proviral	0.001		No
Mag	G58_AG	8794	622734	623013	2R	34882584	34882863	14E	LTR	0.025		No
Mdg3	G35_AG	8794	770938	769730	2R	35029580	35030788	14E	Proviral	0.012		No
CsRn1	G50_AG	8795	49495	49350	3L	4901607	4901752	38C	LTR	0.057		No
Mdg1	G8_AG	8795	96050	95360	X	22826166	22826856	6	LTR	ND		ND
Mdg1	G9/G15	8795	217604	218360	3L	4732742	4733498	38C	LTR	ND		ND
Mag	G18_AG	8795	229699	229563	3L	4721403	4721539	38C	LTR	0.022		No
Mag	G65_AG	8795	297856	304353	3L	4646749	4653246	38C	Proviral	0.005		ins1435
Mdg3	G71_AG	8795	314091	313760	3L	4637011	4637342	38C	Proviral	0.028		No
CsRn1	G52_AG	8795	321532	319963	3L	4629570	4631139	38C	Proviral	0.035		ND
Gypsy	G46_AG	8796	56833	64271	3L	7514438	7521876	39B	Proviral	0.005		No
Mag	G62_AG	8796	89621	89442	3L	7547047	7547226	39B	LTR	0.04		No
Mag	G69_AG	8796	253966	262799	3L	7711571	7720404	39B	Proviral	0.073		del28(5´),del17,del14,ins43,ins16-del37,del84(3´)
CsRn1	G50_AG	8799	422321	426502	2R	18580773	18584954	11A	Proviral	0		No
CsRn1	G50_AG	8799	794455	794310	2R	18212820	18212965	11A	LTR	0.05		No
Mdg1	G8_AG	8799	1122322	1122821	2R	17884454	17884953	11A	LTR	ND		ND
Mdg1	G9/G15	8799	1169686	1170479	2R	17836796	17837589	11A	LTR	ND		ND
Gypsy	G39_AG	8799	1742865	1749877	2R	17257398	17264410	11A	Proviral	0.004		del41
Mag	G21_AG	8799	2093584	2093741	2R	16913534	16913691	11A	LTR	0.081		No
Mag	G19_AG	8800	23642	28089	NP			NP	Proviral	0.001		No
Mdg3	G32_AG	8803	41579	41447	NP			NP	LTR	0.023		del126
Gypsy	G41_AG	8803	53626	53319	NP			NP	LTR	0		No
Gypsy	G47_AG	8803	257121	263223	NP			NP	Proviral	0.015		ins47,del1250
Mdg1	G9/G15/G8	8803	300394	301326	NP			NP	LTR	ND		ND
Mdg1	G9/G15	8804	250452	249854	3L	15623278	15623876	41C	Unknown	ND		ND
Mdg1	G9/G15	8804	301942	301250	3L	15571788	15572480	41C	Unknown	ND		ND
CsRn1	G70_AG	8804	382587	380977	3L	15491143	15492753	41C	Proviral	0.005		No
CsRn1	G70_AG	8804	385084	385825	3L	15487905	15488646	41C	Proviral	0.005		del2499(3´)
Mdg1	G8_AG	8805	171242	171947	2R	45340176	45340881	17A	LTR	ND		ND
Gypsy	G46_AG	8805	306514	308669	2R	45475448	45477603	17A	Proviral	0.004		del1888
CsRn1	G53_AG	8805	352284	352599	2R	45521218	45521533	17A	LTR	0.056		No
CsRn1	G52_AG	8805	523291	526555	2R	45692225	45695489	17A	Proviral	0.029		ND
Mag	G67_AG	8805	635037	635196	2R	45803971	45804130	17A	LTR	0.032		del79
Mdg1	G9/G15	8806	20482	19698	2R (hap_53)	45357069	45357853	17A	LTR	ND		ND
Mag	G21_AG	8807	400224	395510	2L	48964102	48968816	28D	Proviral	0.003		No
Mag	G18_AG	8807	3372944	3377551	2L	45986775	45991382	27D	Proviral	0.001		No
CsRn1	G50_AG	8807	3386035	3385693	2L	45978291	45978633	27D	Proviral	0.045		del3833(3´)
Mdg3	G36_AG	8807	8278887	8272881	2L	41085439	41091445	26C	Proviral	0.002		No
Mdg1	G11_AG	8807	9009536	9008725	2L	40354790	40355601	26C	LTR	ND		ND
Mag	G20_AG	8807	9377776	9372961	2L	39986550	39991365	26B	Proviral	0.002		No
CsRn1	G51_AG	8807	10620590	10626499	2L	38737827	38743736	26A	Proviral	0.004		No
Mdg3	G72_AG	8807	11992920	11988366	2L	37371406	37375960	25D	Proviral	0		No
Mdg1	G8_AG	8807	12017188	12017895	2L	37346431	37347138	25D	LTR	ND		ND
Gypsy	G40_AG	8807	12020215	12019840	2L	37344111	37344486	25D	Proviral	0.003		No
Mdg1	G8_AG	8807	12028319	12029026	2L	37335300	37336007	25D	LTR	ND		ND
Mdg1	G9/G8	8807	12032802	12031285	2L	37331524	37333041	25D	Proviral	ND		ND
Mag	AAAB01008880	8807	12228148	12231268	2L	37133058	37136178	25D	Proviral	0.062		ND
CsRn1	G70_AG	8807	12277882	12283404	2L	37080922	37086444	25D	Proviral	0.006		No
Mdg3	G38_AG	8807	12293537	12294018	2L	37070308	37070789	25D	Proviral	0.002		No
Mdg1	G10/G17	8808	8171	7404	NP			NP	Proviral	ND		ND
Mdg1	G10/G17	8808	17835	11579	NP			NP	Proviral	ND		ND
Gypsy	G44_AG	8808	56737	57942	NP			NP	Proviral	0.026		ins13,ins23,del27,ins13
Gypsy	G44_AG	8808	61750	78037	NP			NP	Proviral	0.04		ins1774,del27,ins4613,ins2318,ins16,ins18-del26
Mag	G18_AG	8808	72864	68257	NP	NP		NP	Proviral	0		No
Mdg1	G9/G15	8808	79222	78503	NP			NP	LTR	ND		ND
Mdg1	G15	8809	59287	56714	NP			NP	Proviral	ND		ND
Mdg1	G15	8810	19935	20857	2L	13460334	13461256	21F	Proviral	ND		ND
CsRn1	G51_AG	8810	27174	32736	2L	13467573	13473135	21F	Proviral	0.015		del12,del1148
CsRn1	G51_AG	8810	41113	47019	2L	13481512	13487418	21F	Proviral	0.008		No
Mdg3	AAAB01008967	8811	27571	27386	X	17311931	17312116	5D	LTR	0.061		No
Mdg1	G9/G15/G8	8811	33906	29627	X	17314172	17318451	5D	Proviral	ND		ND
Mag	AAAB01008811	8811	153120	147785	X	17432330	17437665	5D	Proviral	0		No
Gypsy	G45_AG	8811	159271	159064	X	17443609	17443816	5D	LTR	0.005		No
Mdg1	G9/G15	8811	510682	511435	X	17795227	17795980	5D	LTR	ND		ND
Mdg1	G9/G15/G8	8811	879077	879854	X	18163622	18164399	5D	LTR	ND		ND
Mag	G69_AG	8811	992787	986935	X	18271480	18277332	5D	Proviral	0.004		ins3311
Mag	G55_AG	8811	1511078	1510822	X	18795367	18795623	5D	LTR	0.016		No
Mag	G55_AG	8811	1515942	1510822	X	18795367	18800487	5D	Proviral	0.005		No
Mdg1	G9/G15	8811	1825227	1825982	X	19109772	19110527	5D	LTR	ND		ND
Mdg1	G54_AG	8811	2196818	2201007	X	19481363	19485552	5D	LTR	0.013		ins3873
Mag	G55_AG	8811	2207039	2201969	X	19486514	19491584	5D	Proviral	0.005		ins10-100
Gypsy	G39_AG	8811	2417858	2410960	X	19695505	19695505	5D	Proviral	0.005		del16
Mdg3	AAAB01008967	8811	2751912	2751740	X	20036285	20036457	5D	LTR	0.044		No
Mag	G21_AG	8811	2753052	2758493	X	20037597	20043038	5D	Proviral	0.015		No
Mag	G56_AG	8811	2796636	2807254	X	20081181	20091799	5D	Proviral	0.01		ins12,ins>5000,del19
CsRn1	G51_AG	8811	2928676	2935882	X	20213221	20220427	5D	Proviral	0.016		ins1289(5´)
Mag	G69_AG	8811	2980661	2972778	X	20257323	20265206	5D	Proviral	0.07		ins45(5´),del17,ins52,ins2273,ins16-del37,del84(3´)
Mdg1	G9/G15	8811	3019698	3015110	X	20299655	20304243	5D	Proviral	ND		ND
Mag	G57_AG	8811	3020608	3020305	X	20304850	20305153	5D	LTR	0.105		No
CsRn1	G52_AG	8812	251	1317	NP			NP	Proviral	0.035		ND
Mdg1	G8_AG	8812	12316	12809	NP			NP	LTR	ND		ND
Mag	G22_AG	8812	33673	28947	NP			NP	Proviral	0		No
Mdg1	G17	8812	35780	35228	NP			NP	LTR	ND		ND
Mdg3	G36_AG	8815	74358	74634	NP			NP	LTR	0.014		No
Mdg1	G16_AG	8815	94605	93857	NP			NP	LTR	0.019		No
Mdg1	G13_AG	8815	95968	103273	NP			NP	Proviral	0.068		del2222(5´),del24-ins27,del47,del64,del1302(3´)
Mdg1	G16_AG	8815	127678	126668	NP			NP	LTR	0.073		del105,ins402-del41,ins11-del10
Mag	G55_AG	8815	128771	133951	NP			NP	Proviral	0.026		del20,ins9,del10,dup120
Mdg3	G30_AG	8815	134450	143948	NP			NP	Proviral	0.001		No
Mdg3	G35_AG	8815	174086	165383	NP			NP	Proviral	0.014		del1704
Mdg1	G9/G8	8815	198988	205210	NP			NP	Proviral	ND		ND
Mdg1	G9/G15/G8	8815	219349	218633	NP			NP	LTR	ND		ND
Mdg3	G72_AG	8815	336791	336476	NP			NP	Proviral	0.013		No
Mdg1	G9/G15	8815	421159	422849	NP			NP	Proviral	ND		ND
Gypsy	G39_AG	8816	304722	304372	3L	21557076	21557426	42C	LTR	0.017		No
Mdg1	G9/G15	8816	437460	436922	3L	21424338	21424876	42C	LTR	ND		ND
CsRn1	G50_AG	8816	735936	736309	3L	21125489	21125862	42B	Proviral	0		del3833(3´)
Mdg3	G35_AG	8816	766550	767460	3L	21094338	21095248	42B	Proviral	0.066		del11,ins62,del14,del4041(3´)
Mdg1	G9/G15	8816	904004	904836	3L	20956962	20957794	42B	LTR	ND		ND
Mdg3	G35_AG	8816	998197	998417	3L	20863381	20863601	42B	LTR	0.097		No
CsRn1	G52_AG	8816	1543881	1547101	3L	20314697	20317917	42B	Proviral	0.028		ND
Mdg1	G9/G15	8816	4763382	4764168	3L	17097630	17098416	41C	LTR	ND		ND
Mdg1	G8_AG	8816	4909372	4908860	3L	16952426	16952938	41C	LTR	ND		ND
Mdg3	G35_AG	8816	5274632	5279582	3L	16582216	16587166	41C	Proviral	0.008		No
CsRn1	G50_AG	8816	5587340	5589093	3L	16272705	16274458	41C	Proviral	0.024		del46,del2384(3´)
Mag	G18_AG	8816	5646537	5646050	3L	16215261	16215748	41C	Proviral	0.002		del4144-ins24
Mag	G24_AG	8816	6013392	6018399	3L_hap_16	15849977	15854984	41C	Proviral	0.003		No
Mdg1	G9/G15	8816	6027253	6027717	3L (hap_16)	15840659	15841123	41C	LTR	ND		ND
Gypsy	G47_AG	8817	16411	9571	2R	48002203	48009043	17C	Proviral	0.013		del441-ins2480,del2509(3´)
Mdg3	G38_AG	8817	50922	46077	2R	48038709	48043554	17C	Proviral	0.001		No
Mdg3	G32_AG	8817	290495	295550	2R	48283127	48288182	17C	Proviral	0		No
Mdg3	AAAB01008181	8817	1099844	1102987	2R	49092476	49095619	17C	Proviral	0.005		del379
CsRn1	G52_AG	8818	76459	77619	NP			NP	Proviral	0.026		ND
Mag	G67_AG	8819	16765	14950	NP			NP	Proviral	0.046		del545(5´),ins33-del36,del12,del28,del195,del2597(3´)
Gypsy	G42_AG	8819	17514	16782	NP			NP	Proviral	0.06		No
CsRn1	G51_AG	8819	43710	44090	NP			NP	LTR	0.124		No
Mdg3	G35_AG	8820	203412	202738	2R	38871594	38872268	15D	Proviral	0.035		No
Mdg1	G9/G15	8821	59149	58575	NP			NP	Unknown	ND		ND
CsRn1	G50_AG	8822	29305	27654	3R	52600739	52602390	37D	Proviral	0.076		del24(5´),del53-ins13,del66,del19,del887,del1278(3´)
Mdg1	G9/G15	8823	58579	59192	3L	14603569	14604182	41A	LTR	ND		ND
Mag	G60_AG	8823	953013	948232	3L	13709748	13714529	40C	Proviral	0.003		No
CsRn1	G51_AG	8823	1486756	1480849	3L	13176005	13181912	40B	Proviral	0.004		No
CsRn1	G52_AG	8823	1951888	1951488	3L	12710873	12711273	40B	LTR	0.026		No
Mag	G55_AG	8823	2024778	2025035	3L	12637726	12637983	40B	LTR	0.024		No
Mag	G63_AG	8823	2029471	2031971	3L	12630790	12633290	40B	Proviral	0.024		del2435,del13,del11,ins312
Mdg1	G10	8823	2407021	2405034	3L	12255740	12257727	40A	Unknown	ND		ND
Mag	G21_AG	8823	2945602	2946491	3L	11716270	11717159	40A	LTR	0.11		ins734
Mdg1	G9/G15	8823	3181317	3180670	3L	11481444	11482091	40A	LTR	ND		ND
Mag	AAAB01008880	8829	22249	25409	NP			NP	Proviral	0.031		ND
Mdg3	G31_AG	8831	53867	53688	NP			NP	LTR	0.04		No
Mdg1	G17	8831	80048	79305	NP			NP	Unknown	ND		ND
Mdg1	G11/G15	8831	117077	110541	NP			NP	Proviral	ND		ND
Mdg3	G30_AG	8831	147556	142919	NP			NP	Proviral	0.001		del95(5´)
Mdg1	G12_AG	8833	2123	9262	NP			NP	Proviral	ND		ND
Mdg1	G9/G15	8834	1987558	1988273	3L	27266916	27267631	43D	LTR	ND		ND
Mag	G58_AG	8835	92958	91129	3R	31256977	31258806	34A	Proviral	0.002		No
Mdg3	G34_AG	8835	610746	615742	3R	31776594	31781590	34A	Proviral	ND		ND
Mdg1	G9/G15	8838	25768	25051	3L	7251446	7252163	39B	LTR	ND		ND
Mag	G63_AG	8838	35577	42760	3L	7261972	7269155	39B	Proviral	0.003		No
Mdg3	G34_AG	8838	48758	49028	3L	7275153	7275423	39B	LTR	ND		ND
Mag	G21_AG	8838	159864	158844	3L	7385239	7386259	39B	Proviral	0.02		del3645(5´),del53(3´)
Mag	G18_AG	8838	210179	214917	3L	7436574	7441312	39B	Proviral	0.023		ins253,del26,del108
CsRn1	G50_AG	8839	238880	238735	3R	36020943	36021088	34C	LTR	0.007		No
Mag	G21_AG	8839	353595	353728	3R	35906095	35906228	34C	LTR	0.105		del13
Mdg1	G9/G15	8839	488620	489330	3R	35770493	35771203	34C	LTR	ND		ND
Mdg1	G9/G15	8839	524349	529610	3R	35730213	35735474	34C	Proviral	ND		ND
Mdg3	G72_AG	8839	2014757	2019311	3R	34240512	34245066	34B	Proviral	0.001		No
Mag	G26_AG	8839	2318195	2322786	3R	33937037	33941628	34B	Proviral	0.001		No
Mdg1	G8_AG	8840	20318	19898	NP			NP	LTR	ND		ND
Gypsy	G45_AG	8840	23471	23730	NP			NP	Proviral	0.073		No
Mdg1	G9/G15	8840	34618	39116	NP			NP	Proviral	ND		ND
Mdg1	G9/G15	8841	33348	32383	NP			NP	LTR	ND		ND
CsRn1	G53_AG	8841	37095	37350	NP			NP	LTR	0.07		del60
CsRn1	G48_AG	8843	20279	20651	NP			NP	LTR	0.022		No
Mdg3	G38_AG	8844	1131950	1132691	2R	43516990	43517731	16B	Proviral	0.008		No
Mdg3	AAAB01008967	8844	1517661	1518843	2R	43902701	43903883	16D	Proviral	0.009		del3563
Mdg1	G11_AG	8844	2801113	2801867	2R (hap_52)	45186153	45186907	16D	LTR	ND		ND
CsRn1	G50_AG	8846	592573	592429	X	10716261	10716405	1D	LTR	0.103		No
Mdg1	G9/G15	8846	1699221	1694700	X	9609613	9614134	2B	Proviral	ND		ND
Gypsy	G42_AG	8846	2333062	2327500	X	8975772	8981334	2B	Proviral	0.001		No
Mdg1	G9/G15	8846	2903905	2903124	X	8404929	8405710	2C	LTR	ND		ND
Mdg1	G9/G15	8846	2974015	2974833	X	8334001	8334819	2C	LTR	ND		ND
Mag	G56_AG	8846	3686638	3688726	X	7620108	7622196	2D	Proviral	0		No
Mag	G27_AG	8846	4073982	4069103	X	7234852	7239731	2C	Proviral	0.001		del131(5´)-ins477
Mdg3	G29_AG	8846	5050480	5055432	X	6253402	6258354	3B	Proviral	0		No
Mdg3	G71_AG	8846	5404584	5404380	X	5904250	5904454	3B	LTR	0.035		No
Gypsy	G45_AG	8846	5841122	5847139	X	5461695	5467712	3C	Proviral	0.001		No
Mdg1	G9	8846	7427069	7427676	X	3881158	3881765	4A	LTR	ND		ND
Mdg1	G9/G15	8846	11061103	11061813	X	247021	247731	4C	LTR	ND		ND
Gypsy	G41_AG	8847	297677	309615	X	11616510	11628448	1C	Proviral	0.002		ins4526
Mdg1	G10/G17	8847	297677	295483	X	11614316	11616510	1C	Proviral	ND		ND
Mdg1	G9/G15/G8	8847	306642	301770	NP			NP	LTR	ND		ND
Mdg1	G10/G17	8847	311544	309616	X	11628449	11630377	1C	Proviral	ND		ND
CsRn1	G52_AG	8847	318731	318860	X	11637564	11637693	1C	LTR	0.008		del262
Mdg1	G9/G15/G8	8847	864642	865356	X	12183475	12184189	1C	LTR	ND		ND
Mag	G18_AG	8847	1355864	1356004	X	12674697	12674837	1A	LTR	0.014		No
Mdg1	G54_AG	8847	1520009	1519696	X	12838529	12838842	1A	LTR	0.01		No
Gypsy	G42_AG	8847	1545553	1545421	X	12864254	12864386	1A	LTR	0.033		del130
Mdg1	G9/G15/G8	8847	1625782	1626495	X	12944615	12945328	1A	LTR	ND		ND
Mdg1	G8_AG	8847	2125982	2124610	X	13443443	13444815	1A	Proviral	ND		ND
Mag	G59_AG	8847	2126254	2129300	X	13445087	13448133	1A	Proviral	0.005		del1185(5´),del864,del31
Mdg1	G8_AG	8847	2126256	2125179	X	13444012	13445089	1A	Proviral	ND		ND
Mdg1	G8_AG	8847	2135031	2134344	X	13453177	13453864	1A	LTR	ND		ND
Mag	G67_AG	8847	2142147	2141909	X	13460742	13460980	1A	LTR	0.03		No
CsRn1	G52_AG	8847	2420619	2420828	X	13739452	13739661	1B	LTR	0.02		del192
Gypsy	G40_AG	8847	2549334	2549168	X	13868001	13868167	1B	LTR	0.056		No
Mdg3	G34_AG	8847	2909309	2904326	X	14223159	14228142	1B	Proviral	ND		ND
Mdg1	G9	8848	29339	28543	3L	7766729	7767525	39C	LTR	ND		ND
Mag	G63_AG	8848	274996	274852	3L	8013038	8013182	39C	LTR	0.014		No
Mdg1	G9/G15	8848	372737	371955	3L	8110141	8110923	39C	LTR	ND		ND
Gypsy	G46_AG	8848	395272	395598	3L	8133458	8133784	39C	LTR	0.025		No
Mag	G63_AG	8848	459255	459153	3L	8197339	8197441	39C	LTR	0		del43
Mag	G69_AG	8848	1167438	1173830	3L	8905624	8912016	39C	Proviral	0.001		No
Mdg1	G17	8848	1464564	1463696	3L	9201882	9202750	39C	LTR	ND		ND
Mdg1	G9/G15	8848	1526490	1526025	3L	9264211	9264676	39C	Unknown	ND		ND
Gypsy	G41_AG	8848	1530554	1522827	3L	9261013	9268740	39C	Proviral	0.003		dup53,ins36
Mdg3	G29_AG	8848	1807075	1802122	3L	9540308	9545261	3L	Proviral	0.001		No
Mdg1	G9/G15	8848	1884042	1883320	3L	9621506	9622228	39C	LTR	ND		ND
Mdg3	G37_AG	8849	18706	39454	3L	4416587	4437335	38C	Proviral	0.032		del1057(5´),del111,ins12
Mag	G62_AG	8849	70739	67286	3L	4385302	4388755	38C	Proviral	0.088		del2602(5´),ins1589,del174-ins278,del32,del88,del231(3´)
CsRn1	G51_AG	8849	107211	107675	3L	4348366	4348830	38C	Proviral	0.013		No
Mdg1	G13_AG	8849	125255	125678	3L	4330363	4330786	38C	LTR	0.007		No
Mdg1	G9/G15	8849	153285	155122	3L	4300919	4302756	38C	LTR	ND		ND
Mdg1	G9/G15	8849	157803	159639	3L	4296402	4298238	38C	LTR	ND		ND
Mdg1	G8_AG	8849	471187	470746	3L	3984854	3985295	38C	LTR	ND		ND
Mdg1	G9/G15	8849	1252550	1251764	3L	3203491	3204277	38C	LTR	ND		ND
Mag	G57_AG	8849	1255891	1255232	3L	3200150	3200809	38C	Proviral	0.011		del19(5´)
Mag	G55_AG	8849	1258290	1259650	3L	3196391	3197751	38C	Proviral	0.013		No
Mdg1	G16_AG	8849	1792316	1791729	3L	2663725	2664312	38C	Unknown	0.01		No
Mag	G62_AG	8849	1836468	1835349	3L	2619573	2620692	38C	Proviral	0		No
Mdg3	AAAB01008445	8849	2153344	2154565	3L	2301476	2302697	38B	Proviral	0.015		ND
Mdg1	G15	8849	2931120	2930566	3L	1524921	1525475	38B	LTR	ND		ND
Gypsy	G43_AG	8850	314509	308844	2R	59930936	59936601	19D	Proviral	0.001		No
Mag	G18_AG	8850	485502	484321	2R	60106413	60107594	19D	Proviral	0.022		del27,ins308
Mdg3	AAAB01008851	8851	882036	887093	2R	37383280	37388337	15B	Proviral	0		No
Mag	G59_AG	8851	1325375	1326733	2R	37826619	37827977	15B	Proviral	0.007		No
Mdg3	G35_AG	8851	1897380	1896087	2R	38397331	38398624	15D	Proviral	0.023		No
Gypsy	G39_AG	8851	2023498	2030509	2R (hap_38)	38524742	38531753	15D	Proviral	0.003		No
Mdg3	G31_AG	8852	128841	128661	X	21695872	21696052	6	LTR	0.052		No
Mag	AAAB01008852	8852	172295	163857	X	21731068	21739506	6	Proviral	0		No
Mdg3	AAAB01008181	8852	172938	172760	X	21739971	21740149	6	LTR	0.023		No
Gypsy	G41_AG	8852	228406	231269	X	21795617	21798480	6	Proviral	0.006		No
Mdg1	G9/G15	8852	315077	314354	X	21881565	21882288	6	LTR	ND		ND
Mdg1	G9/G15/G8	8852	338940	343759	X	21906151	21910970	6	Proviral	ND		ND
Mdg1	G16_AG	8852	386966	378497	X	21945708	21954177	6	Proviral	0.007		del614(5´),ins321,ins1999,del624(3´)
Mdg1	G9/G15	8853	9392	4905	3L (hap_8)	10685863	10690350	40A	Proviral	ND		ND
Mag	G56_AG	8854	30119	31075	NP			NP	Proviral	0.019		No
Mdg3	G34_AG	8854	136647	131751	NP			NP	Proviral	ND		ND
Mdg3	G30_AG	8854	154588	158762	NP			NP	Proviral	0.018		del789(5´),del25(3´)
Mdg1	G17	8855	8945	9814	NP			NP	LTR	ND		ND
Mdg1	G8_AG	8855	43044	43800	NP			NP	LTR	ND		ND
Gypsy	G39_AG	8855	62677	70282	NP			NP	Proviral	0.011		No
Mag	G61_AG	8859	512903	507894	2R	31020687	31025696	13E	Proviral	0		No
Mag	G61_AG	8859	540385	535811	2R	30993205	30997779	13E	Proviral	0		No
CsRn1	G51_AG	8859	1218522	1224424	2R	30309166	30315068	13D	Proviral	0.006		No
Mdg1	G8_AG	8859	1729204	1736703	2R	29796887	29804386	13D	Proviral	ND		ND
Mdg3	G35_AG	8859	2005771	2010634	2R	29522956	29527819	13D	Proviral	0.003		No
Mdg1	G9/G15/G8	8859	3000870	3000191	2R	28532720	28533399	13C	LTR	ND		ND
Mag	G56_AG	8859	3621689	3626866	2R	27906724	27911901	13B	Proviral	0		No
Mdg1	G9/G15/G8	8859	4162216	4163049	2R	27370541	27371374	13B	LTR	ND		ND
CsRn1	G50_AG	8859	4339057	4339202	2R	27194388	27194533	12E	LTR	0		No
Gypsy	G39_AG	8859	4769222	4763554	2R	26764368	26770036	12E	Proviral	0.01		del56,del1317
Mag	G25_AG	8859	4778563	4777087	2R	26755027	26756503	12E	Proviral	0.041		del3619(5´)
Mag	G21_AG	8859	5166395	5166647	2R	26366943	26367195	12E	Proviral	0.034		del4478(5´)-ins14
Gypsy	G46_AG	8859	7058353	7051187	2R	24475237	24482403	12D	Proviral	0.003		No
Gypsy	G44_AG	8859	8849336	8843454	2R	22684254	22690136	12C	Proviral	0		No
CsRn1	G50_AG	8859	9291137	9292386	2R	22241204	22242453	12C	Proviral	0.01		del218(5´),ins352,del3062
Mdg3	G32_AG	8859	10762964	10757909	2R	20770626	20775681	12A	Proviral	0.001		No
Mdg3	G34_AG	8859	10883004	10882735	2R	20650586	20650855	12A	LTR	ND		ND
Mdg3	G38_AG	8861	98521	96183	X	24294588	24296926	6	Proviral	0.008		del50,ins205,del80
Mdg1	G9/G15	8862	40191	39471	2R	45865201	45865921	17A	LTR	ND		ND
Mag	AAAB01008852	8862	44402	44008	2R	45869738	45870132	17A	LTR	0.039
Gypsy	G44_AG	8862	131434	131602	2R	45957164	45957332	17A	LTR	0.031		No
Mdg1	G16_AG	8862	138309	139439	2R	45964039	45965169	17A	LTR	0.018		ins380
Mdg1	G8_AG	8862	151034	151507	2R	45976764	45977237	17A	LTR	ND		ND
Mdg1	G11_AG	8862	190611	178813	2R	46004543	46016341	17A	Unknown	ND		ND
Gypsy	G39_AG	8864	41935	49423	2L	560032	567520	20B	Proviral	0.01		del16
Gypsy	G46_AG	8864	59278	59605	2L	577375	577702	20B	LTR	0.015		No
Mag	G25_AG	8864	72090	79604	2L	590187	597701	20B	Proviral	0.014		del49(5´),ins2687,del204
Mag	G25_AG	8864	109460	110120	2L	627557	628217	20B	Proviral	0.044		del4324(5´),del111(3´)
Mag	G25_AG	8864	111408	112359	2L	629505	630456	20B	Proviral	0.034		del3949(5´),del29
Gypsy	G40_AG	8864	202420	205521	2L	720565	723618	20B	Proviral	0.06		del174(5´),ins17-del64,ins27,del36,ins19,del220-ins30,del315,del1426(3´)
Mdg1	G9/G15	8864	263997	263404	2L	781501	782094	20B	LTR	ND		ND
Gypsy	G44_AG	8865	167109	159751	NP			NP	Proviral	0.012		del670(5´)
CsRn1	G49_AG	8869	24283	30418	NP			NP	Proviral	0.005		ins19,ins32
Mdg1	G9/G15	8869	56196	53149	NP			NP	Proviral	ND		ND
Mdg3	G71_AG	8869	71340	71136	NP			NP	LTR	0.025		No
Mag	AAAB01008880	8873	28801	28646	NP			NP	LTR	0.054		ND
Mag	G57_AG	8878	38927	38632	NP			NP	LTR	0.047		No
Gypsy	G43_AG	8878	48054	70374	NP			NP	Proviral	0.016		del20,del70,del15(3´)
Mdg3	G32_AG	8878	50098	60237	NP			NP	Proviral	0.015		ins1461,dup165
CsRn1	G52_AG	8878	55693	55296	NP			NP	LTR	0.021		No
Gypsy	G42_AG	8878	85656	82907	NP			NP	Proviral	0.002		ins427(5´)
Mdg3	G36_AG	8879	986249	979189	2R	32522778	32529838	14A	Proviral	0.003		del790
Mag	G56_AG	8879	1559840	1559321	2R	33102910	33103429	14B	Proviral	0.004		No
Mdg3	G35_AG	8879	2715342	2710303	2R	34253892	34258931	14D	Proviral	0.009		No
Mdg3	G36_AG	8879	2921310	2917459	2R	34461048	34464899	14D	Proviral	0.002		No
CsRn1	G53_AG	8880	20632	25306	2R	49613688	49618362	17C	Proviral	0.003		del52
Mag	AAAB01008880	8880	1172895	1167795	2R	50760851	50765951	18B	Proviral	0		ND
Mdg3	G38_AG	8880	1746200	1745971	2R	51339027	51339256	18B	LTR	0		No
Mag	G21_AG	8880	1947676	1943066	2R	51536122	51540732	18B	Proviral	0.001		No
Mag	AAAB01008880	8880	2276068	2274611	2R	51867667	51869124	18C	LTR	0.058		ND
Mdg3	G38_AG	8880	3178274	3178862	2R	52771330	52771918	18C	Proviral	0.005		No
Mdg3	G37_AG	8880	3229681	3229511	2R	52822567	52822737	18C	LTR	0.006		No
Mdg3	G71_AG	8880	3258823	3258993	2R	52851879	52852049	18C	LTR	0.081		del29
Gypsy	G45_AG	8880	3259963	3258992	2R	52852048	52853019	18C	Proviral	0.086		del4790(5´),ins11,del110(3´)
Mdg3	G30_AG	8880	3978805	3978578	2R	53571634	53571861	18D	LTR	0.004		No
Mag	G55_AG	8880	3979761	3980020	2R	53572817	53573076	18D	LTR	0.028		No
Mdg3	AAAB01008851	8881	176321	176723	NP			NP	LTR	0.044		ins213
Mdg3	AAAB01008967	8881	208366	208554	NP			NP	LTR	0.079		No
Mdg3	G72_AG	8881	269687	270515	NP			NP	Proviral	0.051		del210(5´),del3531(3´)
Mdg1	G9/G15	8882	12339	13048	NP			NP	LTR	ND		ND
Mag	G67_AG	8882	13368	13130	NP			NP	LTR	0.004		No
Mag	AAAB01008811	8882	235421	235223	NP			NP	LTR	0.08		del109
CsRn1	G50_AG	8882	264766	265131	NP			NP	Proviral	0.036		del21,del3791(3´)
CsRn1	G49_AG	8882	289412	300353	NP			NP	Proviral	0.014		ins11(5´),ins16,del10,ins251(3´),del18(3´),ins11(3´)
Mdg1	G9/G15	8882	298234	293723	NP			NP	Proviral	ND		ND
Mdg1	G54_AG	8882	316103	316293	NP			NP	LTR	0.108		del121
Mdg3	G31_AG	8882	376824	377490	NP			NP	Proviral	0.002		No
Mag	G21_AG	8885	42719	42211	X	22974426	22974934	6	Proviral	0.01		No
Gypsy	G46_AG	8885	129539	119932	X	23052147	23061754	6	Proviral	0.017		del86,del39,del16,del10,ins2600
Mdg1	G8_AG	8885	179584	178799	X	23111014	23111799	6	LTR	ND		ND
CsRn1	G53_AG	8885	229657	229912	X	23161872	23162127	6	LTR	0.039		del60
Mdg3	G72_AG	8885	235141	236053	X	23167356	23168268	6	Proviral	0.001		No
Mdg1	G9/G15	8885	242039	242833	X	23174254	23175048	6	LTR	ND		ND
Mag	AAAB01008811	8885	247413	252246	X	23179628	23184461	6	Proviral	0.027		del45,del42,ins2089,del39,del3330(3´)
Mag	G63_AG	8887	21667	12262	NP			NP	Proviral	0.009		ins1707,ins3209
Mag	G63_AG	8887	37575	32529	NP			NP	Proviral	0.011		del240(5´),ins19-del2437,ins3197,del377(3´)
Mag	G58_AG	8888	98342	95427	2R	39073993	39076908	15D	Proviral	0		No
Mdg3	G35_AG	8888	638526	633657	2R	39612223	39617092	15D	Proviral	0.009		No
Mdg1	G9/G12/15	8888	980427	987897	2R	39958993	39966463	15D	Proviral	ND		ND
CsRn1	G52_AG	8888	1987345	1984992	2R	40963558	40965911	15D	Proviral	0.03		ND
Mdg1	G9/G15	8888	2557708	2557178	2R	41535744	41536274	16A	LTR	ND		ND
Mdg1	G9/G15	8888	2636187	2636657	2R	41614753	41615223	16A	LTR	ND		ND
Mag	G18_AG	8888	2845596	2845456	2R	41824022	41824162	16A	LTR	0.029		No
CsRn1	G52_AG	8888	3231118	3237246	2R	42209684	42215812	16A	Proviral	0.014		No
Mdg1	G9/G15	8890	33329	31635	NP			NP	Proviral	ND		ND
Mdg1	G17	8891	43507	43070	3L (hap_3)	9197862	9198299	39C	Unknown	ND		ND
Mag	G20_AG	8892	603	1125	NP	NP		NP	Proviral	0.006		No
CsRn1	G50_AG	8892	39794	35135	NP			NP	Proviral	0.072		del19,del26,del26,ins2045,del24
Mdg1	G9_AG/G8	8893	70217	78179	NP			NP	Proviral	ND		ND
CsRn1	G48_AG	8893	184335	184607	NP			NP	Unknown	0.062		No
CsRn1	G48_AG	8893	187387	194117	NP			NP	Proviral	0.021		del37,ins609
Gypsy	G39_AG	8895	52079	46464	2R (hap_43)	41018225	41023840	15D	Proviral	0.009		del2078
Mdg1	G11/G12	8897	121528	122868	2R	61406792	61408132	19D	Proviral	ND		ND
CsRn1	G52_AG	8897	155961	156396	2R	61441225	61441660	19D	Proviral	0.028		ND
Mag	G65_AG	8897	172272	174639	2R	61457536	61459903	19D	Proviral	0.042		del2276(5´),del110,del27,del258
Mag	G58_AG	8898	44454	44166	2R	53880863	53881151	18D	LTR	0.01		No
CsRn1	G70_AG	8898	290089	289734	2R	54126431	54126786	18D	LTR	0		No
Mag	G60_AG	8898	310636	308535	2R	54145232	54147333	18D	Proviral	0.003		No
Mag	AAAB01008811	8898	667627	667983	2R	54504324	54504680	18D	Proviral	0.008		No
Mag	G58_AG	8898	765813	766101	2R	54602510	54602798	18D	LTR	0.007		No
Mag	G57_AG	8898	1249003	1249302	2R	55085700	55085999	19A	LTR	0.096		No
Mag	G58_AG	8898	1258159	1258449	2R	55094856	55095146	19A	LTR	0		No
Mdg1	G9/G15/G8	8898	1335946	1335187	2R	55171884	55172643	19A	LTR	ND		ND
Mag	G18_AG	8898	1387108	1391715	2R	55223805	55228412	19A	Proviral	0		No
Mdg1	G8_AG	8898	1447932	1447240	2R	55283937	55284629	19A	LTR	ND		ND
Mag	G21_AG	8898	1722814	1723446	2R	55559511	55560143	19A	Proviral	0.037		del138(5´),del119-ins19,del3807(3´)
Mag	G21_AG	8898	2061786	2059787	2R	55896484	55898483	19A	Proviral	0.047		del2881,del33-ins263
Mag	G21_AG	8898	2091305	2090282	2R	55926979	55928002	19A	Proviral	0.036		No
Mag	G62_AG	8898	2110140	2109962	2R	55946659	55946837	19A	LTR	0.103		No
CsRn1	G50_AG	8898	2135496	2147215	2R	55972193	55983912	19A	Proviral	0.078		del1876(5´),del28-ins2380,del23
Mdg1	G9/G15/G8	8898	2838799	2838148	2R	56674845	56675496	19A	LTR	ND		ND
Mdg1	G8_AG	8898	4038159	4038957	2R	57874856	57875654	19C	LTR	ND		ND
Mdg1	G14_AG	8900	36425	34972	2L	8558910	8560363	21B	Proviral	0.004		No
CsRn1	G50_AG	8900	1651474	1652645	2L	10175412	10176583	21D	Proviral	0.046		del31,del2975(3´)
CsRn1	G50_AG	8900	1656815	1653003	2L	10176941	10180753	21D	Proviral	0.053		ins836,ins419-del23,del1023,del220,del351(3´)
Mag	G19_AG	8900	1779470	1783915	2L	10303408	10307853	21D	Proviral	0.001		No
Mag	G61_AG	8900	2905247	2900213	2L	11424151	11429185	21E	Proviral	0.002		No
Mdg1	G10	8900	3122289	3121527	2L	11645465	11646227	21E	LTR	ND		ND
Mag	G21_AG	8900	3649765	3649931	2L	12173703	12173869	21E	LTR	0.031		No
Mag	G18_AG	8900	3772020	3776627	2L	12295958	12300565	21E	Proviral	0		No
CsRn1	G51_AG	8900	3935554	3935186	2L	12459124	12459492	21E	LTR	0		No
Mdg3	G32_AG	8900	4677888	4672834	2L	13196772	13201826	21F	Proviral	0		No
Mag	G62_AG	8900	4686896	4691633	2L	13210834	13215571	21F	Proviral	0.001		No
Mag	G57_AG	8900	4825374	4830568	2L	13349312	13354506	21F	Proviral	0.004		No
Mag	G20_AG	8902	67953	64011	NP	NP		NP	Proviral	0.031		del1444(5´),del16-ins12(3´),del112(3´)
Mag	G63_AG	8904	452885	458463	2R (hapA_32)	35789320	35794898	14E	Proviral	0.015		ins473,ins841,del256,del116
Mdg3	G34_AG	8904	745456	750437	2R	36122808	36127789	15A	Proviral	ND		ND
Mdg1	G8_AG	8905	515863	516544	2L	4552418	4553099	20D	LTR	ND		ND
Mdg3	G34_AG	8905	536801	532317	2L	4532161	4536645	20D	Proviral	ND		ND
Mdg3	G30_AG	8906	29262	28417	3L	4494457	4495302	38C	Proviral	0.002		No
Mdg1	G9/G15	8906	90738	89987	3L	4556027	4556778	38C	LTR	ND		ND
Mdg1	G9/G15	8907	5916	6683	NP			NP	Unknown	ND		ND
Mdg1	G16_AG	8907	57963	63563	NP			NP	Unknown	0.026		No
Mdg1	G9/G8	8907	75584	76346	NP			NP	LTR	ND		ND
Gypsy	G46_AG	8907	87275	82150	NP			NP	Proviral	0.005		del1683
Gypsy	G42_AG	8907	121215	191957	NP			NP	Proviral	0.064		del2376(5´),del40,ins2440,ins599,del604-ins22921,del19(3´)
Mag	G25_AG	8907	174704	174469	NP			NP	LTR	0.04		No
Mag	G65_AG	8907	184466	189524	NP			NP	Proviral	0.001		No
Gypsy	G41_AG	8907	215613	221451	NP			NP	Proviral	0.002		de1790(5´)
Mdg1	G9/G15	8907	285095	285869	NP			NP	LTR	ND		ND
CsRn1	G51_AG	8911	25943	19816	NP			NP	Proviral	0.013		No
Mdg1	G9/G15	8914	57109	56331	NP			NP	LTR	ND		ND
CsRn1	G48_AG	8922	38096	19985	NP			NP	Proviral	0.007		No
Mag	G25_AG	8924	101931	101695	NP			NP	LTR	0.017		No
Mdg3	AAAB01008967	8924	121534	121324	NP			NP	LTR	0.05		ins24
Mag	G64_AG	8924	138351	138538	NP			NP	LTR	0.091		No
Mdg1	G17	8924	163481	161826	NP			NP	Proviral	ND		ND
Gypsy	G41_AG	8924	173277	172968	NP			NP	LTR	0.01		No
Mdg3	G31_AG	8924	175157	163573	NP			NP	Proviral	0.042		del255(5´),del44-ins1515,del111,del2643(3´)
Mdg1	G9/G15	8924	298234	293664	NP			NP	Proviral	ND		ND
Gypsy	G39_AG	8924	308962	311957	NP			NP	Proviral	0.013		ins210
Mag	AAAB01008852	8924	315091	320243	NP			NP	Proviral	0.036		del530-ins52,del1154,del195,del61
Mdg1	G17	8924	338928	338205	NP			NP	LTR	ND		ND
Mag	G61_AG	8924	358662	358906	NP			NP	LTR	0.043		No
Mdg1	G9/G15	8924	399530	400151	NP			NP	Unknown	ND		ND
Gypsy	G45_AG	8924	414133	413926	NP			NP	LTR	0.05		No
Mdg1	G17	8924	507628	506816	NP			NP	LTR	ND		ND
Mdg1	G9/G15	8925	118392	113481	NP			NP	Proviral	ND		ND
Mdg1	G9/G15	8925	132703	134986	NP			NP	Proviral	ND		ND
Mag	G58_AG	8927	28225	27942	NP			NP	LTR	0.052		No
Mag	G67_AG	8931	4356	8555	NP			NP	Proviral	0.005		del831
CsRn1	G52_AG	8931	49952	57068	NP			NP	Proviral	0.015		del396(5´),ins1230,del46,ins182
Mdg3	G34_AG	8931	86119	101776	NP			NP	Proviral	ND		ND
Mdg3	AAAB01008967	8932	12710	12451	NP			NP	Proviral	0.032		del4645(5´)
Mag	G19_AG	8932	20353	21975	NP			NP	Proviral	0.039		del44,del40-ins13,del13,del10,del2730(3´)
Mdg3	G30_AG	8932	58919	66045	NP			NP	Proviral	0.039		del13(5´),del21,ins213,ins2975,del29-ins959,del41-ins11,del959(3´)
Mag	G58_AG	8932	66052	67100	NP			NP	Proviral	0.011		del4089(3´)
Mag	G65_AG	8933	7070	4160	3L	4965261	4968171	38C	Proviral	0.014		del115(5´),ins13,del2606(3´)
Mdg1	G10	8933	13123	18017	3L	4974224	4979118	38C	Proviral	ND		ND
CsRn1	G70_AG	8933	24454	30199	3L	4985555	4991300	38C	Proviral	0.007		No
Mdg1	G10	8933	165929	166812	3L	5127030	5127913	38C	LTR	ND		ND
Mdg1	G9/G15	8933	336894	337384	3L	5297995	5298485	38C	Unknown	ND		ND
Gypsy	G39_AG	8933	508260	508606	3L	5469361	5469707	39A	LTR	0.02		No
Gypsy	G40_AG	8933	638269	638435	3L	5599370	5599536	39A	LTR	0.056		No
Gypsy	G39_AG	8933	915839	916189	3L	5876940	5877290	39A	LTR	0.012		No
Gypsy	G42_AG	8933	1281097	1283419	3L	6242198	6244520	39B	Proviral	0		No
Mag	G18_AG	8933	1389157	1407458	3L	6350258	6368559	39B	Proviral	0.061		del99,del70,del838-ins97,ins911,del82,ins220,del57-ins13,del1021(3´)
Mag	G57_AG	8933	2250995	2251300	3L	7212096	7212401	39B	LTR	0.062		No
Mag	G22_AG	8935	38777	41986	NP			NP	Proviral	0.001		del12,del81(3´)
Mdg1	G10/G17	8935	51428	45955	NP			NP	Proviral	ND		ND
Mag	G63_AG	8935	102325	101607	NP			NP	Proviral	0.056		del3869(5´),del50(3´)
Mdg3	G38_AG	8936	16637	16764	NP			NP	LTR	0.049		del102
Gypsy	G39_AG	8936	168065	169656	NP			NP	Proviral	0.017		del44
Mdg1	G8_AG	8936	179313	179602	NP			NP	LTR	ND		ND
CsRn1	G48_AG	8936	213368	213003	NP			NP	LTR	0.033		No
Mdg3	G33_AG	8936	226804	221831	NP			NP	Proviral	0.002		No
Mdg1	G14_AG	8936	240923	227753	NP			NP	Proviral	0.015		del150(3´)
Mag	G64_AG	8936	334772	323948	NP			NP	Proviral	0.028		del140(5´)
Gypsy	G41_AG	8941	30587	30296	NP			NP	Unknown	0.01		No
Mag	G64_AG	8942	36640	50698	2L	36640	50698	20A	Proviral	0.023		del1407,del373(5´)
Mag	G57_AG	8942	73942	73380	2L	73380	73942	20A	LTR	0.074		ins277
Mag	G19_AG	8942	116834	112387	2L	112387	116834	20A	Proviral	0.001		No
Mag	G20_AG	8942	119594	110323	2L	110323	119594	20A	Proviral	0.006		ins4706-del238
Mdg1	G16_AG	8942	121010	109911	2L	109911	121010	20A	LTR	0.014		del11,ins10361
Mdg3	G34_AG	8942	149118	156135	2L	149118	156135	20A	Proviral	ND		ND
CsRn1	G52_AG	8942	231872	220293	2L	220293	231872	20A	Proviral	0.033		del223(5´),ins871,del94,del10,ins1798,del2287(3´)
CsRn1	G52_AG	8942	241065	240362	2L	240362	241065	20A	Proviral	0.096		del184-ins30(5´)
Mdg3	G72_AG	8942	271170	272134	2L	271170	272134	20A	Proviral	0.019		del144(5´)
Mdg3	G72_AG	8942	276009	272258	2L	272258	276009	20A	Proviral	0.027		No
Mdg1	G9_AG	8942	316367	315642	2L	315642	316367	20A	LTR	ND		ND
Mdg1	G9_AG	8942	329903	326047	2L	326047	329903	20A	Proviral	ND		ND
Mdg1	G10/G17	8942	360004	367818	2L	360004	367818	20A	Proviral	ND		ND
Gypsy	G39_AG	8942	371518	373146	2L	371518	373146	20A	Proviral	0.006		No
Gypsy	G47_AG	8943	22828	29784	3R	53050269	53057225	37D	Proviral	0.005		ins16,del330(3´)
Mag	AAAB01008880	8943	36901	37958	3R	53064342	53065399	37D	Proviral	0.043		ND
Mdg3	G30_AG	8943	75533	74703	3R	53102144	53102974	37D	Proviral	0.004		del4218
Mdg1	G14_AG	8943	128321	128715	3R	53155762	53156156	37D	LTR	0.029		No
Mag	G24_AG	8943	169735	166067	3R	53193508	53197176	37D	Proviral	0.025		del881(5´),del24,del40-ins12
CsRn1	G70_AG	8944	1013360	1013714	3R	13083092	13083446	30E	LTR	0.023		No
Mdg1	G9/G15/G8	8944	2162542	2161664	3R	14231396	14232274	31A	LTR	ND		ND
Mag	G62_AG	8944	2666209	2666032	3R	14735764	14735941	31A	LTR	0		No
Mag	G57_AG	8944	3322415	3322120	3R	15391852	15392147	31B	LTR	0.021		No
Mag	G57_AG	8944	3909148	3914336	3R	15978880	15984068	31B	Proviral	0.004		No
Mdg1	G9/G15	8944	4502033	4501183	3R	16570915	16571765	31C	LTR	ND		ND
Mdg1	G9/G15	8944	6668884	6668128	3R	18737860	18738616	32A	LTR	ND		ND
Mdg1	G9/G15	8944	6669761	6670068	3R	18739493	18739800	32A	LTR	ND		ND
Mdg1	G9/G15	8947	32040	36381	NP			NP	Proviral	ND		ND
Gypsy	G39_AG	8947	50977	51324	NP			NP	LTR	0.035		No
CsRn1	G53_AG	8948	24404	24089	2L	5103050	5103365	20D	LTR	0.074		No
Mdg1	G13_AG	8948	57867	56701	2L	5135662	5136828	20D	Proviral	0.02		No
Mag	G18_AG	8948	116795	120902	2L	5195756	5199863	20D	Proviral	0		del524-ins24
CsRn1	G51_AG	8948	121368	111348	2L	5190309	5200329	20D	Proviral	0.005		ins4113
Mdg1	G10/G17	8948	183604	172854	2L	5251815	5262565	20D	Proviral	ND		ND
Mdg1	G54_AG	8948	237452	244380	2L	5316413	5323341	20D	Proviral	0.007		ins442(5´)
Gypsy	G46_AG	8948	306360	306038	2L	5384999	5385321	20D	LTR	0.048		No
Mdg3	G32_AG	8948	341531	335824	2L	5414785	5420492	20D	Proviral	0		No
Gypsy	G39_AG	8948	344642	344852	2L	5423603	5423813	20D	LTR	0.01		del140
Gypsy	G39_AG	8948	470947	470597	2L	5549558	5549908	20D	LTR	0.044		No
Mag	G63_AG	8948	478693	480982	2L	5557654	5559943	20D	Proviral	0.075		ins1117,del210,del3258
Gypsy	G47_AG	8948	511472	511806	2L	5590433	5590767	20D	LTR	0.076		del10
Mdg3	G29_AG	8948	546913	541961	2L	5620922	5625874	20D	Proviral	0.001		No
Mag	G55_AG	8948	1244805	1239778	2L	6318739	6323766	21A	Proviral	0.006		No
Gypsy	G45_AG	8948	1420232	1420080	2L	6499041	6499193	21A	LTR	0.07		ins16-del71
Mdg1	G9/G15/G8	8948	1503876	1507852	2L	6582837	6586813	21A	Proviral	ND		ND
Mag	AAAB01008852	8948	2138984	2138760	2L	7217721	7217945	21A	LTR	0.105		del172
Gypsy	G46_AG	8948	2308148	2300959	2L	7379920	7387109	21A	Proviral	0.003		No
Mdg1	G9/G15	8948	2671486	2672245	2L	7750447	7751206	21A	LTR	ND		ND
Mdg3	G30_AG	8948	3345206	3340216	2L	8419177	8424167	21B	Proviral	0		No
Mag	AAAB01008852	8949	103413	103794	2R	61171471	61171852	19D	LTR	0.003		del15
CsRn1	G70_AG	8949	117514	116634	2R	61157751	61158631	19D	Proviral	0.01		No
CsRn1	G70_AG	8949	133116	132762	2R	61142149	61142503	19D	LTR	0.003		No
CsRn1	G70_AG	8949	141724	138053	2R	61133541	61137212	19D	Proviral	0.017		No
Mdg1	G13_AG	8949	303423	291989	2R	60971842	60983276	19D	Proviral	0.024		ins979,del105
Gypsy	G45_AG	8949	327985	323009	2R	60947280	60952256	19D	Proviral	0.017		No
Mdg1	G17	8950	62393	61494	2L (hap_4)	5409121	5410020	20D	LTR	ND		ND
Mdg3	G71_AG	8951	245914	245712	3L_hap_9	11160473	11160675	40A	LTR	0.083		No
Mag	G63_AG	8952	59762	61077	2R	59024640	59025955	19D	Proviral	0.059		del3839(5´),del34,ins559
Mdg3	G32_AG	8952	402922	402336	2R	58682795	58683381	19D	Proviral	0.002		No
Mag	G19_AG	8952	713828	718275	2R	58367442	58371889	19D	Proviral	0		No
Mag	G69_AG	8952	959726	959377	2R	58125991	58126340	19C	Unknown	0.003		No
Gypsy	G47_AG	8952	970312	982171	2R	58103546	58115405	19C	Proviral	0.102		del3717(5´),del35,del95-ins304,del339(3´)
Gypsy	G41_AG	8952	981191	981494	2R	58104223	58104526	19C	LTR	0.003		No
Gypsy	G47_AG	8952	984335	989697	2R	58096020	58101382	19C	Proviral	0.095		del3717(5´),ins1989,del33,del35,dup104-ins309,del,ins20,del593(3´)
Gypsy	G39_AG	8952	984936	985243	2R	58100474	58100781	19C	LTR	0.033		del45
Gypsy	G41_AG	8952	988836	989145	2R	58096572	58096881	19C	LTR	0		No
Mdg1	G10/G17	8952	991653	999390	2R	58086327	58094064	19C	Proviral	ND		ND
Mdg1	G17	8952	1005851	1007536	2R	58078181	58079866	19C	Proviral	ND		ND
Mdg1	G17	8952	1009630	1013623	2R	58072094	58076087	19C	Proviral	ND		ND
Mdg1	G14_AG	8952	1017462	1024005	2R	58061712	58068255	19C	Proviral	0.005		No
Mdg3	G32_AG	8952	1030607	1031182	2R	58054535	58055110	19C	Proviral	0.023		del108(5´),del14,del16,del4341(3´)
Gypsy	G46_AG	8952	1035418	1037802	2R	58047915	58050299	19C	Proviral	0.07		del5128(3´)
Mdg1	G8_AG	8952	1038405	1037802	2R	58047312	58047915	19C	LTR	ND		ND
Mdg1	G10/G17	8952	1044377	1050020	2R	58035697	58041340	19C	Proviral	ND		ND
Mdg1	G17	8952	1051152	1052020	2R	58033697	58034565	19C	LTR	ND		ND
Mdg1	G9_AG	8952	1062011	1070827	2R	58014890	58023706	19C	Proviral	ND		ND
Mdg3	AAAB01008967	8952	1072227	1077203	2R	58008514	58013490	19C	Proviral	0.03		ins581(5´),del19,ins365-del122,del183,ins137,del28-ins13,del668(3´)
Mdg1	G10	8952	1079639	1084531	2R	58001186	58006078	19C	Proviral	ND		ND
Mag	G69_AG	8952	1098599	1099035	2R	57986682	57987118	19C	Proviral	0		del5077(3´)
Mdg1	G11/G15	8952	1112650	1110519	2R	57973067	57975198	19C	Proviral	ND		ND
Mdg1	G54_AG	8953	67758	51312	NP			NP	Proviral	0.065		del432(5´),del199,del61,ins171,del22,del58,del44(3´)
Gypsy	G43_AG	8953	109984	104362	NP			NP	Proviral	0.001		del36(5´)
Mag	G28_AG	8955	113092	112877	NP			NP	LTR	0.058		No
Mdg3	G30_AG	8955	117361	117586	NP			NP	LTR	0		No
Mdg1	G16_AG	8955	173928	175436	NP			NP	Unknown	0.044		No
Mdg3	G30_AG	8956	114869	109697	3L (hap_32)	26487297	26492469	43C	Proviral	0		del12
CsRn1	G50_AG	8956	1041133	1040988	3L (hap_29)	25558660	25558805	43B	LTR	0		No
Mdg3	G32_AG	8957	167839	167581	3L	1397419	1397677	38B	LTR	0.028		No
Gypsy	G45_AG	8957	169542	169336	3L	1399174	1399380	38B	LTR	0		No
Gypsy	G47_AG	8958	40516	47847	X	21509365	21516696	6	Proviral	0.001		No
Mdg1	G17	8958	48654	49520	X	21507692	21508558	6	LTR	ND		ND
Gypsy	G47_AG	8958	120363	127680	X	21429532	21436849	6	Proviral	0.002		No
Mdg1	G54_AG	8958	144494	141816	X	21412718	21415396	6	Proviral	0.169		ND
Gypsy	G45_AG	8958	223555	223386	X	21333657	21333826	6	Proviral	0.068		del43(5´),del5810(3´)
Mdg3	G34_AG	8958	229341	243599	X	21313613	21327871	6	Proviral	ND		ND
Mdg1	G17	8958	296750	294552	X	21260462	21262660	6	Proviral	ND		ND
Mdg1	G13_AG	8958	358957	359380	X	21197832	21198255	6	LTR	0.019		No
Mag	G61_AG	8958	382040	378497	X	21175172	21178715	6	Proviral	0.015		No
Mdg3	G71_AG	8958	531022	526581	X	21026190	21030631	6	Proviral	0.056		del1393(3´),ins16,del15,ins10,del14,ins556,ins13,del231-dup14(3´)
Mdg1	G9/G15	8959	18677	18085	NP			NP	Unknown	ND		ND
Mag	G19_AG	8959	41979	40848	2R	31491611	31492742	14A	Proviral	0.053		del2809(5´),del620,del504,ins618
Mag	G66_AG	8959	57873	64823	NP			NP	Proviral	0.013		No
Mdg3	G34_AG	8959	67195	67815	NP			NP	Proviral	ND		ND
Mag	G26_AG	8960	297202	303006	2L	14241624	14247428	22B	Proviral	0.002		ins1493(3´)
Mdg1	G9	8960	996732	994998	2L	14939420	14941154	22B	LTR	ND		ND
Mdg1	G9/G8	8960	1003299	1001554	2L	14945976	14947721	22B	LTR	ND		ND
Mag	G60_AG	8960	1501630	1506697	2L	15446052	15451119	22C	Proviral	0		No
Mag	G21_AG	8960	2177057	2174483	2L	16118905	16121479	22C	Proviral	0.03		del889,del1226(3´)
Mag	G58_AG	8960	2177169	2181674	2L	16121591	16126096	22C	Proviral	0.022		del2142(5´),ins1513
CsRn1	G48_AG	8960	3138978	3149541	2L	17083400	17093963	22D	Proviral	0.007		ins44668
Mag	G28_AG	8960	3400122	3400345	2L	17344544	17344767	22D	LTR	0.028		No
CsRn1	G52_AG	8960	3400698	3401100	2L	17345120	17345522	22D	LTR	0.099		No
Mdg1	G9/G15	8960	4217063	4217781	2L	18161485	18162203	22E	LTR	ND		ND
Mag	G68_AG	8960	4579550	4573818	2L	18518240	18523972	2L	Proviral	0		No
Mag	G68_AG	8960	4584835	4579443	2L	18523865	18529257	22E	Proviral	0		No
Mdg1	G9/G15	8960	4712037	4712331	2L	18656459	18656753	22E	LTR	ND		ND
Mag	G57_AG	8960	5250970	5251267	2L	19195392	19195689	22F	LTR	0.073		No
Mag	G21_AG	8960	6236385	6236245	2L	20180667	20180807	23A	LTR	0.029		del26
CsRn1	G50_AG	8960	6574751	6570575	2L	20514997	20519173	23A	Proviral	0.002		No
Mdg1	G54_AG	8960	6753359	6753169	2L	20697591	20697781	23A	LTR	0.011		del120
Mdg1	G54_AG	8960	6755124	6755434	2L	20699546	20699856	23A	LTR	0.01		No
Mdg3	G72_AG	8960	6821652	6821421	2L	20765843	20766074	23A	LTR	0.066		No
Mdg1	G9/G15	8960	6836498	6836036	2L	20780458	20780920	23A	LTR	ND		ND
Mdg1	G9/G15	8960	7065151	7067170	2L	21009573	21011592	23A	LTR	ND		ND
Mdg1	G9/G15	8960	7421406	7420661	2L	21365083	21365828	23B	LTR	ND		ND
Mdg1	G17	8960	7741730	7740862	2L	21685284	21686152	23B	LTR	ND		ND
Mdg1	G9/G15/G8	8960	8546002	8546817	2L	22490424	22491239	23B	LTR	ND		ND
Mdg1	G9/G15	8960	8852333	8852845	2L	22796755	22797267	23B	LTR	ND		ND
Mag	G21_AG	8960	9402789	9398073	2L	23342495	23347211	23C	Proviral	0.003		No
Mag	G21_AG	8960	9406481	9407013	2L	23350903	23351435	23C	Proviral	0.058		del4165(3´)
Mag	G57_AG	8960	9746282	9745956	2L	23690378	23690704	23C	LTR	0.062		ins21
Mdg1	G14_AG	8960	10693402	10692999	2L	24637421	24637824	23C	LTR	0.007		No
Mdg3	G35_AG	8960	11352998	11357870	2L	25297420	25302292	23D	Proviral	0.006		No
Mdg1	G9/G15	8960	13280584	13279836	2L	27224258	27225006	24A	LTR	ND		ND
Mdg1	G9/G15	8960	14473288	14473996	2L	28417710	28418418	24B	LTR	ND		ND
Mdg3	G35_AG	8960	15096300	15101079	2L	29040722	29045501	24B	Proviral	0.007		No
Gypsy	G44_AG	8960	15698049	15700872	2L	29642471	29645294	24B	Proviral	0		del3072(5´)-ins13
CsRn1	G52_AG	8960	16104994	16104823	2L	30049245	30049416	24C	LTR	0.055		del223
Mdg1	G16_AG	8960	16150310	16149557	2L	30093979	30094732	24C	LTR	0.016		No
Mag	G27_AG	8960	16217074	16221600	2L	30161496	30166022	24C	Proviral	0.001		No
Mdg3	G35_AG	8960	16467161	16466935	2L	30411357	30411583	24C	Unknown	0.049		No
Mdg1	G9/G15	8960	17692598	17693379	2L	31637020	31637801	24D	LTR	ND		ND
Mag	G64_AG	8960	17769538	17764806	2L	31709228	31713960	24D	Proviral	0.002		No
Mdg3	G30_AG	8960	17948127	17943250	2L	31887672	31892549	24D	Proviral	0		del108
Gypsy	G44_AG	8960	18631222	18625175	2L	32569597	32575644	25A	Proviral	0.001		No
Mdg1	G9/G15	8960	18904940	18904226	2L	32848648	32849362	25A	LTR	ND		ND
Mag	AAAB01008880	8960	19339507	19342640	2L	33283929	33287062	25A	Proviral	0.053		ND
Mag	G24_AG	8960	22196389	22191544	2L	36135966	36140811	25D	Proviral	0.006		No
Mag	AAAB01008811	8960	22693002	22693327	2L	36637424	36637749	25D	LTR	0.077		No
CsRn1	G52_AG	8961	9673	18287	2R	59593806	59602420	19D	Proviral	0.047		ND
Mdg1	G9/G15	8961	28671	24040	2R	59583422	59588053	19D	Proviral	ND		ND
CsRn1	G70_AG	8961	39283	30171	2R	59572810	59581922	19D	Proviral	0.008		No
Mag	G68_AG	8961	73119	65530	2R	59538974	59546563	19D	Proviral	0.048		ins95-del262,del32-ins10,ins6380-del4158
Mdg1	G8_AG	8961	103238	102929	2R	59508855	59509164	19D	LTR	ND		ND
Mag	G59_AG	8961	190518	180101	2R	59421575	59431992	19D	Proviral	0.028		del197(5´),del21,del109,del12,ins5000,del13,del106(3´)
CsRn1	G51_AG	8961	230328	238394	2R	59373699	59381765	19D	Proviral	0.016		ins2760
Mag	G18_AG	8961	333414	337432	2R	59274661	59278679	19D	Proviral	0.007		del985,ins329
Mdg3	G31_AG	8961	435690	440669	2R	59171424	59176403	19D	Proviral	0		No
Mag	G67_AG	8962	2873	1647	NP			NP	Proviral	0.012		No
Gypsy	G39_AG	8962	175584	175234	NP			NP	LTR	0.003		No
CsRn1	G52_AG	8962	182909	184273	NP			NP	LTR	0.052		ins849
Mdg3	G71_AG	8962	242519	248987	NP			NP	Proviral	0.009		del35(5´),del82,ins1546
Mag	G57_AG	8962	259787	293271	NP			NP	Proviral	0.074		ins7144,del394,ins21454,ins606,del17,del3958(3´)
Gypsy	G45_AG	8962	260472	266342	NP			NP	Proviral	0.002		del155
Mdg1	G9/G15/G8	8962	289229	292834	NP			NP	LTR	ND		ND
Mag	G26_AG	8962	295867	296972	NP			NP	Proviral	0.086		del3183(5´),del17
CsRn1	G53_AG	8962	312160	303142	NP			NP	Proviral	0.02		del11(5´),del926,del104,del933(3´)
Mdg1	G9/G15	8962	325865	325015	NP			NP	LTR	ND		ND
Mag	AAAB01008880	8962	330862	330525	NP			NP	Proviral	0.043		ND
Mag	AAAB01008880	8962	350899	352973	NP			NP	Proviral	0.076		ND
Mdg3	G71_AG	8962	397805	398357	NP			NP	Proviral	0.004		del1364(5´),del17
CsRn1	G70_AG	8962	448581	457929	NP			NP	Proviral	0.018		del101,del11,ins317(3´)
Mdg1	G9/G15	8962	458713	458004	NP			NP	LTR	ND		ND
Mag	AAAB01008986	8962	464455	461558	NP			NP	Proviral	0.075		del1796,del79,del92-ins11,del272-ins15,del59,
Mag	AAAB01008986	8962	466752	465712	NP			NP	Proviral	0.09		No
Mdg3	G31_AG	8963	53719	53552	X	15097464	15097631	5A	LTR	0.023		No
Mdg1	G8_AG	8963	55492	55963	X	15099404	15099875	5A	LTR	ND		ND
Mdg1	G9/G15	8963	513396	514190	X	15557308	15558102	5A	LTR	ND		ND
Mdg3	G32_AG	8963	540904	545959	X	15584816	15589871	5A	Proviral	0.001		No
CsRn1	G49_AG	8963	672298	666036	X	15709948	15716210	5A	Proviral	0.005		No
Mdg3	G30_AG	8963	689617	690641	X	15733529	15734553	5A	LTR	0.041		ins793
CsRn1	G52_AG	8963	1043128	1042731	X	16086643	16087040	5A	LTR	0.018		No
Mdg1	G8_AG	8963	1409002	1408156	X	16452068	16452914	5A	LTR	ND		ND
Mdg1	G8_AG	8963	1731467	1732273	X	16775379	16776185	5C	LTR	ND		ND
Gypsy	G47_AG	8963	2068953	2077375	X	17112865	17121287	5C	Proviral	0.025		del24,del27,del18-ins976,ins1060,del851(3´)
Mag	G57_AG	8963	2119265	2114078	X	17157990	17163177	5C	Proviral	0.003		No
CsRn1	G48_AG	8964	2720811	2714632	3R	9679177	9685356	30C	Proviral	0.005		del10(3´)
Gypsy	G46_AG	8964	3383312	3390503	3R	9009485	9016676	30C	Proviral	0.002		No
Mag	G18_AG	8964	5476769	5472159	3R	6923219	6927829	30A	Proviral	0		No
CsRn1	G50_AG	8964	10189441	10185265	3R	2210547	2214723	29C	Proviral	0		No
Mdg3	G32_AG	8964	10247342	10247085	3R	2152646	2152903	29C	LTR	0.016		No
Mdg3	G35_AG	8964	11439759	11435042	3R	960229	964946	29A	Proviral	0.01		No
Mag	G69_AG	8964	11498416	11492892	3R	901572	907096	29A	Proviral	0		No
Mdg3	G35_AG	8964	11979836	11979606	3R	420152	420382	29A	LTR	0.045		No
Mdg1	G16_AG	8966	2379774	2380528	3L	23354780	23355534	43A	LTR	0.036		No
Mag	G62_AG	8966	3295291	3300028	3L	22435280	22440017	42C	Proviral	0		No
Mag	G21_AG	8966	3704400	3704547	3L	22030761	22030908	42C	LTR	0.095		No
Mdg3	AAAB01008967	8967	14102	19005	X	23224132	23229035	6	Proviral	0		No
Mdg1	G9/G15	8967	48289	47601	X	23257631	23258319	6	LTR	ND		ND
Mag	G68_AG	8967	74215	79961	X	23284245	23289991	6	Proviral	0.001		No
Mdg3	AAAB01008445	8967	80819	81574	X	23290849	23291604	6	Proviral	0.017		ND
Mdg1	G54_AG	8967	94480	94170	X	23304200	23304510	6	LTR	0.03		No
Gypsy	G39_AG	8967	107901	119703	X	23317931	23329733	6	Proviral	0.015		ins4402,ins104,del39-ins78,del23,ins260
Mdg3	G33_AG	8967	202529	202693	X	23412559	23412723	6	LTR	0.031		del43
Mdg1	G17	8967	215409	216271	X	23425439	23426301	6	LTR	ND		ND
Mdg3	AAAB01008967	8967	245690	245517	X	23455547	23455720	6	LTR	0.029		No
Mag	G67_AG	8968	5819	1713	2L	4025256	4029362	20D	Proviral	0.004		del186
Mag	G58_AG	8968	31986	31698	2L	3999089	3999377	20D	LTR	0		No
Mag	G63_AG	8968	579105	578960	2L	3451970	3452115	20C	LTR	0.065		No
Mag	G28_AG	8968	882382	894919	2L	3136156	3148693	20C	Proviral	0.001		No
Mag	G21_AG	8968	950724	953043	2L	3078032	3080351	20C	Proviral	0.082		ins356(5´),del3304,del333-ins1431
Mag	G64_AG	8968	1081957	1080381	2L	2949118	2950694	20C	Proviral	0.001		No
CsRn1	G50_AG	8968	1135463	1139639	2L	2891436	2895612	20C	Proviral	0		No
Mag	G24_AG	8968	1239466	1246087	2L	2784988	2791609	20C	Proviral	0.027		ins408,ins898,del10,ins1253,ins267(3´)
Mdg1	G8_AG	8968	1336433	1335765	2L	2694642	2695310	20C	LTR	ND		ND
Mag	G62_AG	8968	1439909	1433639	2L	2591166	2597436	20C	Proviral	0.038		del296(5´),ins1916,del210,del86,del60del112-ins13,ins326
CsRn1	G53_AG	8968	1492146	1491846	2L	2538929	2539229	20C	LTR	0.024		No
Mag	G20_AG	8968	1581121	1581387	2L	2449688	2449954	20C	LTR	0.042		No
Mdg3	AAAB01008181	8968	1581420	1582988	2L	2448087	2449655	20C	Proviral	0.013		del3178
Gypsy	G41_AG	8968	1662425	1662115	2L	2368650	2368960	20C	LTR	0.013		No
CsRn1	G52_AG	8968	1725556	1728368	2L	2302707	2305519	20C	Proviral	0.039		ND
Mag	G62_AG	8968	1751575	1750048	2L	2279500	2281027	20C	Proviral	0.113		ins89(5´)-del102(5´),del37,del29,del278,del15,del12,del136-ins12,del2813(3´)
Mag	G57_AG	8968	1814664	1812791	2L	2216411	2218284	20C	Proviral	0.003		No
Mdg1	G8_AG	8968	1843498	1851067	2L	2180008	2187577	20C	Proviral	ND		ND
Mdg1	G16_AG	8968	1921828	1921277	2L	2109247	2109798	20C	LTR	0.043		del216
Mdg1	G14_AG	8968	2136304	2132411	2L	1894771	1898664	20C	Proviral	0.023		ins276,del11,ins259,del12
Mdg1	G14_AG	8968	2153480	2149159	2L	1877595	1881916	20C	Proviral	0.03		ins384-del383,del77,ins234,del2861(3´)
Mdg1	G9/G15/G8	8968	2177563	2183190	2L	1847885	1853512	20C	Proviral	ND		ND
Mdg1	G9/G15/G8	8968	2189598	2190304	2L	1840771	1841477	20C	LTR	ND		ND
CsRn1	G52_AG	8968	2262429	2262562	2L	1768513	1768646	20C	LTR	0.008		del259
Mdg3	G34_AG	8968	2278768	2284657	2L	1746418	1752307	20C	Proviral	ND		ND
Gypsy	G41_AG	8968	2297807	2285352	2L	1733268	1745723	20C	Proviral	0.004		ins5654,del231,del238(3´)
Mag	G61_AG	8968	2304382	2304142	2L	1726693	1726933	20C	LTR	0		No
Mdg3	G31_AG	8968	2370920	2375965	2L	1655110	1660155	20C	Proviral	0.047		del71,ins169,ins16,del12,del14
Mag	G25_AG	8968	2636024	2641761	2L	1389314	1395051	20B	Proviral	0.032		del393(5´),del81,ins589,del1225(3´)
Mag	G68_AG	8968	2694171	2686575	2L	1336904	1344500	20B	Proviral	0.002		ins259,dup238
Mag	G64_AG	8968	2783761	2782914	2L	1247314	1248161	20B	Proviral	0.002		No
CsRn1	G51_AG	8968	2784320	2784882	2L	1246193	1246755	20B	Proviral	0.008		dup56
Mag	G61_AG	8968	2808304	2783851	2L	1222771	1247224	20B	Proviral	0.012		ins745(5´),del411,ins4230
Mdg1	G10	8968	2828810	2827217	2L	1202265	1203858	20B	Unknown	ND		ND
CsRn1	G51_AG	8968	2852103	2852707	2L	1178972	3745868	20C	Proviral	0.008		No
Mag	AAAB01008880	8968	2856864	2857181	2L	1173894	1174211	20B	Proviral	0.049		ND
Gypsy	G39_AG	8968	2868732	2861887	2L	1162343	1169188	20B	Proviral	0.011		del21
Mag	G59_AG	8968	2873574	2873861	2L	1157214	1157501	20B	LTR	0.011		No
CsRn1	G48_AG	8968	2884762	2886014	2L	1145061	1146313	20B	LTR	0.026		ins940,del27,del34
Mag	G18_AG	8968	3035715	3040322	2L	990753	995360	20B	Proviral	0.001		No
Mdg1	G13_AG	8968	3053518	3060138	2L	970937	977557	20B	Proviral	0.054		ins268,del44,del19-ins641,del50-ins29,del263,del200,ins50,del256,del512
Mag	G26_AG	8968	3113493	3109234	2L	917582	921841	20B	Proviral	0.01		del10
Mdg1	G17	8968	3155637	3156562	2L	874513	875438	20B	Proviral	ND		ND
CsRn1	G51_AG	8968	3163453	3169075	2L	862000	867622	20B	Proviral	0.021		ins2320,del732
Mdg1	G14_AG	8968	3163942	3166257	2L	864818	867133	20B	Proviral	0.009		ins322
CsRn1	G51_AG	8969	9118	14995	NP			NP	Proviral	0.026		No
Mdg1	G14_AG	8969	134112	133526	NP			NP	Proviral	0.003		del102(5´)
CsRn1	G70_AG	8969	142090	139551	NP			NP	Proviral	0.008		No
Mdg1	G16_AG	8969	181176	181692	NP			NP	LTR	0.038		del231
Mdg1	G8_AG	8969	189583	188896	NP			NP	LTR	ND		ND
Mag	G59_AG	8969	199282	194278	NP			NP	Proviral	0.01		de117(5´),ins28
CsRn1	G48_AG	8970	37912	34121	NP			NP	Proviral	0.011		del38
Mag	G56_AG	8970	44443	44219	NP			NP	LTR	0.009		No
Mag	G20_AG	8970	47427	47158	NP			NP	LTR	0.011		No
Mag	G18_AG	8971	21313	27768	3R	52661025	52667480	37D	Proviral	0.053		del2880(5´),del32-ins10,del409(3´)
Gypsy	G41_AG	8971	22844	23153	3R	52662556	52662865	37D	LTR	0.003		No
Mdg1	G9/G15	8971	32971	32132	3R	52671844	52672683	37D	LTR	ND		ND
Mdg1	G16_AG	8971	71337	64752	3R	52704464	52711049	37D	Proviral	0.008		del142,ins21
Mdg1	G8_AG	8971	178779	200422	3R	52818491	52840134	37D	LTR	ND		ND
Mdg1	G9/G15	8971	277638	279235	3R	52917350	52918947	37D	Proviral	ND		ND
Mdg1	G8_AG	8972	27258	27922	3L	1191917	1192581	38B	LTR	ND		ND
Mag	G27_AG	8972	36998	27923	3L	1182841	1191916	38B	Proviral	0		del29(5´)
Mdg3	G36_AG	8972	42123	44708	3L	1175131	1177716	38B	Proviral	0.043		del2539(5´),del243,del562,ins12
Gypsy	G47_AG	8972	99690	99350	3L	1120149	1120489	38B	LTR	0.058		No
Mdg1	G8_AG	8972	129140	129800	3L	1090039	1090699	38B	Proviral	ND		ND
Mdg1	G9/G15	8972	129786	129001	3L	1090053	1090838	38B	Proviral	ND		ND
Mdg1	G11_AG	8972	132030	132841	3L	1086998	1087809	38B	LTR	ND		ND
Mdg1	G9/G15	8972	137020	135379	3L	1082819	1084460	38B	Proviral	ND		ND
Mdg3	G32_AG	8972	159028	163072	3L	1056767	1060811	38B	Proviral	0.028		del13,del582(3´)
Mdg3	G32_AG	8972	167847	175518	3L	1044321	1051992	38B	Proviral	0.03		del430(3´)
Mag	G26_AG	8972	229002	228074	3L	990837	991765	38B	Proviral	0.02		No
Mdg1	G9/G15/G8	8972	277834	277233	3L	942005	942606	38B	LTR	ND		ND
Mdg3	G32_AG	8972	280777	285830	3L	934009	939062	38B	Proviral	0.006		No
Mag	G69_AG	8972	290754	273222	3L	929085	946617	38B	Proviral	0.073		del128(5´),ins857-del934,ins30,ins361,del43,del38-ins21,del155(5´)
Mag	G60_AG	8972	299447	293910	3L	920392	925929	38B	Proviral	0.033		del15,del35,del24,del1534(3´)
Mag	G66_AG	8972	300813	310437	3L	909402	919026	38B	Proviral	0.004		ins4515,ins362
Mdg1	G8_AG	8972	440710	440114	3L	779129	779725	38B	LTR	ND		ND
Mag	G57_AG	8972	584899	601873	3L	617966	634940	38B	Proviral	0.034		ins30,del20,del9
Mdg1	G8_AG	8972	588344	587654	3L	631495	632185	38B	LTR	ND		ND
Mdg1	G16_AG	8972	631502	628036	3L	588337	591803	38B	Proviral	0.024		del10(5´),del3929-ins137,del27
Mdg1	G11_AG	8972	662884	661654	3L	556955	558185	38B	Proviral	ND		ND
Mdg1	G9/G12/G8	8972	714318	700012	3L	505521	519827	38B	Proviral	ND		ND
Mdg3	G71_AG	8973	77055	81812	X	20875460	20880217	6	Proviral	0.016		del89,del168
Gypsy	G42_AG	8973	109600	104086	X	20847672	20853186	6	Proviral	0.003		No
CsRn1	G50_AG	8973	165571	164212	X	20791701	20793060	6	Proviral	0		del2805
Mag	G67_AG	8973	183223	180253	X	20774049	20777019	6	Proviral	0.047		del2840(5´),del134,ins1101,ins11,del29,del440(3´)
Mdg1	G9/G12	8973	299200	308022	X	20649250	20658072	5D	Proviral	ND		ND
Gypsy	G43_AG	8973	368654	379169	X	20578103	20588618	5D	Proviral	0.049		del18(5´),del179-ins16,ins11,ins10,del670,del55,del12,ins236,del837(3´)
Mdg3	G71_AG	8973	376192	375990	X	20581080	20581282	5D	LTR	0.094		No
Mdg3	G71_AG	8973	427131	427335	X	20529937	20530141	5D	LTR	0.045		No
Mdg3	G34_AG	8973	486994	501824	X	20455448	20470278	5D	Proviral	ND		ND
Mdg1	G9_AG/G8	8973	497638	496871	X	20459634	20460401	5D	LTR	ND		ND
Gypsy	G46_AG	8973	499163	499437	X	20457835	20458109	5D	LTR	0.038		del56
Mag	G24_AG	8973	527768	522943	X	20429504	20434329	5D	Proviral	0.018		del349(5´),ins418,del81(3´)
Mdg1	G16_AG	8973	566631	565883	X	20390641	20391389	5D	LTR	0.019		No
Mdg1	G14_AG	8975	49712	26976	X	22872504	22895240	6	Proviral	0.016		ins11622
Mag	G62_AG	8975	83691	87572	X	22834644	22838525	6	Proviral	0.02		ins12,del882(3´)
Gypsy	G39_AG	8975	131432	131082	X	22790784	22791134	6	LTR	0.006		No
Gypsy	G39_AG	8975	131489	131839	X	22790377	22790727	6	LTR	0.006		No
Mag	G23_AG	8975	185146	189863	X	22732353	22737070	6	Proviral	0.001		No
Mag	G68_AG	8975	203190	197124	X	22719026	22725092	6	Proviral	0.002		ins98
Mag	G18_AG	8975	227113	247029	X	22675187	22695103	6	Proviral	0.068		del3470(5´),ins258,del31-ins349,del307(3´)
Mdg1	G8_AG	8975	265776	264377	X	22656440	22657839	6	Proviral	ND		ND
Mag	G69_AG	8975	344431	340046	X	22577785	22582170	6	Proviral	0		No
Mdg3	G29_AG	8975	376642	376800	X	22545416	22545574	6	LTR	0.013		No
Mag	G67_AG	8975	444516	439295	X	22477700	22482921	6	Proviral	0.006		del115
Gypsy	G47_AG	8975	479021	478677	X	22443195	22443539	6	LTR	0.012		No
Mag	G20_AG	8975	481561	496104	X	22426112	22440655	6	Proviral	0.041		del439(5´),del14,ins54,ins561-del16,ins4216,del37(3´)
Mag	G28_AG	8975	537872	533226	X	22384344	22388990	6	Proviral	0.002		No
Gypsy	G40_AG	8975	700152	695510	X	22222064	22226706	6	Proviral	0.003		del597
Gypsy	G42_AG	8975	720827	721067	X	22201149	22201389	6	LTR	0.037		No
Mdg1	G17	8975	750420	749701	X	22171796	22172515	6	Unknown	ND		ND
Mag	G59_AG	8975	838234	843098	X	22079118	22083982	6	Proviral	0.003		del21
Mdg1	G17	8975	844420	837873	X	22077796	22084343	6	Proviral	ND		ND
Mdg1	G14_AG	8975	860912	861315	X	22060901	22061304	6	LTR	0.002		No
Gypsy	G39_AG	8975	879147	879492	X	22042724	22043069	6	LTR	0.015		No
Mdg1	G17	8976	30831	31729	X	23714531	23715429	6	LTR	ND		ND
CsRn1	G53_AG	8976	64460	61373	X	23745073	23748160	6	Proviral	0.003		del1598
Mag	AAAB01008811	8976	79419	87052	X	23763119	23770752	6	Proviral	0.018		del168-ins19,del212-ins3213,del54
Mag	G66_AG	8976	251362	251070	X	23934770	23935062	6	Proviral	0.014		No
Mag	G66_AG	8976	345516	350259	X	24029216	24033959	6	Proviral	0.004		No
CsRn1	G51_AG	8976	488595	493820	X	24172295	24177520	6	Proviral	0.023		del69,ins12,del94,del468,del14
Mag	G60_AG	8976	494347	500693	X	24178047	24184393	6	Proviral	0.012		del1275(5´),ins18,del11(3´)
Mag	AAAB01008880	8976	507320	502542	X	24186242	24191020	6	Proviral	0.079		ND
Mag	G66_AG	8976	508736	519605	X	24192436	24203305	6	Proviral	0.011		del144,ins6260
Mdg3	AAAB01008445	8977	83784	95164	2R	60556132	60567512	19D	Proviral	0.051		ND
Mdg3	AAAB01008445	8977	126927	104839	2R	60577187	60599275	19D	Proviral	0.06		ND
Mdg1	G17	8977	152640	147500	2R	60619848	60624988	19D	Proviral	ND		ND
Mdg3	G71_AG	8977	162341	167143	2R	60634689	60639491	19D	Proviral	0.011		No
Mdg1	G54_AG	8977	262044	262235	2R	60734392	60734583	19D	LTR	0.005		del119
CsRn1	G52_AG	8977	264081	265960	2R	60736429	60738308	19D	Proviral	0.051		ND
CsRn1	G52_AG	8977	297534	297939	2R	60769882	60770287	19D	LTR	0.053		No
Mdg3	G30_AG	8977	308694	308889	2R	60781042	60781237	19D	LTR	0.048		del31
CsRn1	G70_AG	8977	322970	323770	2R	60795318	60796118	19D	LTR	0.02		ins447
Gypsy	G41_AG	8977	338374	331151	2R	60803499	60810722	19D	Proviral	0.002		No
Mdg3	G32_AG	8977	430781	432817	2R	60903129	60905165	19D	Proviral	0		No
CsRn1	G51_AG	8978	31697	26616	2R	46074867	46079948	17A	Proviral	0.011		del24
CsRn1	G51_AG	8978	284149	284486	2R	46332400	46332737	17A	LTR	0.026		No
Mdg1	G9/G15/G11	8978	402297	409702	2R	46450548	46457953	17A	Proviral	ND		ND
Mdg3	G31_AG	8978	520226	520406	2R	46568477	46568477	17A	LTR	0.07		No
Mdg3	G30_AG	8978	549597	554587	2R	46597848	46602838	17A	Proviral	0		No
Mdg1	G9/G15/G8	8978	1154277	1153435	2R	47201686	47202528	17C	LTR	ND		ND
CsRn1	G50_AG	8978	1540554	1537632	2R	47585883	47588805	17C	Proviral	0.01		del105,del1155
Mdg3	G29_AG	8978	1642715	1637763	2R	47686014	47690966	17C	Proviral	0		No
Mdg3	G31_AG	8979	189888	194867	3L	11011323	11016302	40A	Proviral	0		No
Mdg1	G9/G15	8979	240818	241222	3L	10964968	10965372	40A	LTR	ND		ND
Mag	G57_AG	8979	786604	786899	3L	10419291	10419586	39C	LTR	0.011		No
Mag	G60_AG	8979	1055641	1050861	3L	10150549	10155329	39C	Proviral	0.003		del31(5´),del18
Mdg3	G38_AG	8979	1060478	1050197	3L	10145712	10155993	39C	Proviral	0.01		No
CsRn1	G52_AG	8979	1096720	1097116	3L	10109074	10109470	39C	LTR	0.013		No
Mag	G55_AG	8979	1210798	1210543	3L	9995392	9995647	39C	LTR	0.016		No
Mag	G59_AG	8979	1222078	1223090	3L	9983100	9984112	39C	LTR	0.011		No
Mag	G55_AG	8979	1284668	1284114	3L	9921522	9922076	39C	Proviral	0.009		No
Mag	G18_AG	8979	1312376	1301582	3L	9893814	9904608	39C	Proviral	0.017		del315,ins244
Mdg3	G30_AG	8979	1372559	1374449	3L	9831741	9833631	39C	Proviral	0		No
Mdg1	G11/G15/G8	8979	1432130	1430882	3L	9774060	9775308	39C	Proviral	ND		ND
Mdg1	G8_AG	8979	1449420	1450135	3L	9756055	9756770	39C	LTR	ND		ND
Gypsy	G39_AG	8979	1506398	1506164	3L	9699792	9700026	39C	LTR	0.044		del108
Mdg3	G37_AG	8979	1542779	1542189	3L (hap_4)	9665501	9666091	39C	Proviral	0.005		No
Mdg1	G8_AG	8979	1561008	1560253	3L_hap_4	9647272	9648027	39C	LTR	ND		ND
Mdg1	G11/G15/G12	8980	814060	821463	3R	36959179	36966582	34D	Proviral	ND		ND
Mdg1	G9/G15	8980	1615392	1614819	3R	37759938	37760511	35A	LTR	ND		ND
Mdg1	G9/G15	8980	1945453	1946238	3R	38090572	38091357	35B	LTR	ND		ND
Mdg1	G9/G15	8980	2588574	2588931	3R	38733693	38734050	35B	LTR	ND		ND
Mdg1	G9/G15/G8	8980	2840547	2841292	3R	38985666	38986411	35B	LTR	ND		ND
Mdg1	G8_AG	8980	2901054	2900427	3R	39045546	39046173	35B	LTR	ND		ND
Mdg3	G33_AG	8980	2968752	2968973	3R	39113871	39114092	35B	LTR	0		No
Mag	G25_AG	8980	3009676	3014778	3R	39154795	39159897	35B	Proviral	0.006		No
Mdg1	G10	8980	3054188	3053242	3R	39198361	39199307	35B	LTR	ND		ND
Mdg1	G10	8980	3118128	3119002	3R	39263247	39264121	35B	LTR	ND		ND
Mdg3	G35_AG	8980	3127883	3127664	3R	39272783	39273002	35B	LTR	0.099		No
Gypsy	G39_AG	8980	3167050	3166707	3R	39311826	39312169	35B	LTR	0.053		No
Mdg1	G9/G15/G8	8980	3186381	3187100	3R	39331500	39332219	35B	LTR	ND		ND
Mdg1	G17	8980	3203624	3202637	3R	39347756	39348743	35B	LTR	ND		ND
Mdg1	G11/G12	8980	3222997	3221484	3R	39366603	39368116	35B	Proviral	ND		ND
Mdg1	G9/G15/G8	8980	3258499	3259225	3R	39403618	39404344	35B	LTR	ND		ND
CsRn1	G51_AG	8980	3274494	3281213	3R	39419613	39431842	35B	Proviral	0.006		ins1264
CsRn1	G51_AG	8980	3280846	3286723	3R	39425965	39431842	35B	Proviral	0.006		No
Mdg1	G10	8980	3339223	3338253	3R	39483372	39484342	35B	LTR	ND		ND
Mdg1	G54_AG	8980	3428448	3428759	3R	39573567	39573878	35B	LTR	0.02		No
Mdg1	G14_AG	8980	3624714	3624412	3R	39769531	39769833	35B	LTR	0.033		del183
Mdg3	G37_AG	8980	3692921	3688331	3R	39833450	39838040	35B	Proviral	0.009		del75
Mdg3	G71_AG	8980	3754731	3754528	3R	39899647	39899850	35B	LTR	0.062		No
Mdg1	G9/G15/G8	8980	3758504	3757763	3R	39902882	39903623	35B	Proviral	ND		ND
Mdg1	G9/G15/G8	8980	3762291	3761512	3R	39906631	39907410	35B	LTR	ND		ND
Mdg1	G9/G15/G8	8980	3791631	3792364	3R	39936750	39937483	35B	LTR	ND		ND
Gypsy	G39_AG	8980	3873844	3873504	3R	40018623	40018963	35B	LTR	0.036		No
Mdg1	G17	8980	4142546	4141636	3R	40286755	40287665	35C	LTR	ND		ND
Mdg1	G17	8980	4222702	4221834	3R	40366953	40367821	35C	LTR	ND		ND
Mdg1	G9/G15/G10	8980	4440848	4440134	3R	40585253	40585967	35C	LTR	ND		ND
Mdg1	G9/G15	8980	4525612	4526225	3R	40670731	40671344	35C	LTR	ND		ND
Mdg3	G37_AG	8980	4572911	4572738	3R	40717857	40718030	35C	LTR	0.075		No
Mag	G63_AG	8980	4780575	4784708	3R	40925694	40929827	35C	Proviral	0.003		del497
Gypsy	G39_AG	8980	4975598	4975248	3R	41120367	41120717	35C	LTR	0.006		No
Gypsy	G39_AG	8980	4975655	4976005	3R	41120774	41121124	35C	LTR	0.006		No
Mdg1	G12_AG	8980	5135726	5134922	3R	41280041	41280845	35C	LTR	ND		ND
Mdg1	G9/G15/G8	8980	5313089	5313880	3R	41458208	41458999	35C	LTR	ND		ND
CsRn1	G52_AG	8980	5687599	5689050	3R	41832718	41834169	35C	LTR	0.021		ins1056
Mdg3	G32_AG	8980	5998571	5993517	3R	42138636	42143690	35C	Proviral	0		No
CsRn1	G52_AG	8980	6346349	6346743	3R	42491468	42491862	35C	LTR	0.008		No
Mdg1	G9/G15/G8	8980	6570610	6571398	3R	42715729	42716517	35C	LTR	ND		ND
Mag	G57_AG	8980	6937713	6937413	3R	43082532	43082832	35C	LTR	0.025		No
Mdg3	G71_AG	8980	7006146	7010672	3R	43151265	43155791	35C	LTR	0.088		ins4300-dup12
Mag	G58_AG	8980	7086679	7081542	3R	43226661	43231798	35C	Proviral	0.002		No
Mag	G20_AG	8980	7116017	7116287	3R	43261136	43261406	35C	LTR	0		No
Gypsy	G39_AG	8980	7248485	7248193	3R	43393312	43393604	35C	LTR	0.085		del55
Mdg1	G8_AG	8980	7282818	7283616	3R	43427937	43428735	35C	LTR	ND		ND
Mdg3	G31_AG	8980	7409466	7409287	3R	43554406	43554585	35C	LTR	0.082		No
Mdg3	G30_AG	8980	7599598	7599823	3R	43744717	43744942	35C	LTR	0		No
Mdg1	G8_AG	8980	7748732	7749289	3R	43893851	43894408	35D	LTR	ND		ND
Mdg3	G38_AG	8980	8972224	8972427	3R	45117343	45117546	36B	LTR	0.005		del25
Mdg3	G32_AG	8980	9256220	9254185	3R	45399304	45401339	36B	Proviral	0.004		No
Mdg1	G9/G15/G8	8980	10616204	10615443	3R	46760562	46761323	36B	LTR	ND		ND
Mdg1	G9/G15/G8	8980	10627659	10626895	3R	46772014	46772778	36B	LTR	ND		ND
Mdg3	G30_AG	8980	10752102	10743512	3R	46888631	46897221	36B	Proviral	0.001		No
Mdg1	G11/G15/G12	8980	10888479	10894614	3R	47033598	47039733	36B	Proviral	ND		ND
Mag	G22_AG	8980	11393816	11398532	3R	47538935	47543651	36D	Proviral	0		del10
Mag	AAAB01008811	8980	11558100	11558427	3R	47703219	47703546	36D	LTR	0.06		No
Mag	G25_AG	8980	11613102	11612417	3R	47757536	47758221	36D	Proviral	0.015		No
CsRn1	G50_AG	8980	12317362	12317853	3R	48462481	48462972	37A	Proviral	0.002		del3685
Mdg1	G8_AG	8980	12414912	12415385	3R	48560031	48560504	37A	LTR	ND		ND
Mdg1	G9/G15	8980	12441865	12442383	3R	48586984	48587502	37A	Unknown	ND		ND
Mdg1	G9/G15	8980	13049504	13050074	3R	49194623	49195193	37A	LTR	ND		ND
Mdg1	G9/G15	8980	13111048	13111693	3R	49256167	49256812	37A	LTR	ND		ND
Mag	G67_AG	8980	13262843	13262608	3R	49407727	49407962	37B	LTR	0.004		No
Mag	G23_AG	8980	13789161	13793843	3R	49934280	49938962	37B	Proviral	0.001		del35
Mdg1	G9/G15/G10	8980	14163926	14164639	3R	50309045	50309758	37B	LTR	ND		ND
Mdg3	G34_AG	8980	14461161	14461431	3R	50606280	50606550	37C	LTR	ND		ND
CsRn1	G50_AG	8980	14596707	14600875	3R	50741826	50745994	37C	Proviral	0		No
CsRn1	G50_AG	8980	14615947	14617826	3R	50761066	50762945	37C	Proviral	0		No
Mdg1	G10	8980	14714095	14715047	3R	50859214	50860166	37C	LTR	ND		ND
Mdg1	G10	8980	14727891	14728671	3R	50873010	50873790	37C	LTR	ND		ND
Mag	AAAB01008880	8980	14728754	14728993	3R	50873873	50874112	37C	LTR	0.042		ND
Mdg1	G9/G15/G8	8980	14982304	14982981	3R	51127423	51128100	37C	LTR	ND		ND
CsRn1	G49_AG	8980	15055418	15049375	3R	51194494	51200537	37C	Proviral	0.002		del17,del25
Mdg1	G9/G15	8980	15069449	15069063	3R	51214182	51214568	37C	LTR	ND		ND
CsRn1	G51_AG	8980	15628013	15627676	3R	51772795	51773132	37D	LTR	0.023		No
Mag	G18_AG	8980	15668827	15664316	3R	51809435	51813946	37D	Proviral	0.018		del36,del50-ins15,del12
Mag	G18_AG	8980	15672587	15673388	3R	51817706	51818507	37D	Proviral	0.023		No
Mag	G21_AG	8980	15706819	15706966	3R	51851938	51852085	37D	LTR	0.081		No
Mdg1	G17	8980	15783621	15782752	3R	51927871	51928740	37D	LTR	ND		ND
Mag	G55_AG	8980	15804499	15804754	3R	51949618	51949873	37D	LTR	0.024		No
Mdg3	G31_AG	8980	15845832	15845654	3R	51990773	51990951	37D	LTR	0.046		No
Mdg1	G9/G15	8980	15858536	15859221	3R	52003655	52004340	37D	LTR	ND		ND
Mag	G21_AG	8980	15946032	15941591	3R	52086710	52091151	37D	Proviral	0.051		del29(5´),del13,del71,del29,del14(3´)
CsRn1	G70_AG	8980	16053534	16054212	3R	52198653	52199331	37D	Proviral	0.006		No
Mag	G20_AG	8980	16128126	16125536	3R	52270655	52273245	37D	Proviral	0.006		del218
Mag	G23_AG	8980	16155607	16151992	3R	52297111	52300726	37D	Proviral	0		No
Mdg3	G33_AG	8980	16237958	16240565	3R	52383077	52385684	37D	Proviral	0.002		del870(5´),ins191
Mag	G67_AG	8980	16402782	16400817	3R	52545936	52547901	37D	Proviral	0.016		del3220(5´)
Mdg1	G8_AG	8981	20014	20845	3L	20014	20845	38A	LTR	ND		ND
Mdg1	G11/G15	8981	37883	19907	3L	19907	37883	38A	Proviral	ND		ND
Gypsy	G39_AG	8981	97622	98224	3L	97622	98224	38A	Proviral	0.017		No
Mdg1	G8_AG	8981	154384	154771	3L	154384	154771	38A	LTR	ND		ND
CsRn1	G53_AG	8981	165657	160823	3L	160823	165657	38A	Proviral	0.004		ins201,del28
Mdg1	G10_AG	8981	169627	170183	3L	169627	170183	38A	LTR	ND		ND
Mdg3	G71_AG	8981	174314	180230	3L	174314	180230	38A	Proviral	0.007		ins898
CsRn1	G50_AG	8982	143423	149543	2R (hap_31)	35206483	35212603	14E	Proviral	0		ins192(5´),ins1752
Mag	G67_AG	8982	356236	350991	2R	35374784	35380029	14E	Proviral	0.003		No
Mdg1	G8_AG	8982	556980	557782	2R	35580773	35581575	14E	LTR	ND		ND
Mdg1	G8_AG	8982	1003790	1003428	ND			ND	LTR	ND		ND
CsRn1	G53_AG	8984	8736	6224	3R	18795379	18797891	32A	Proviral	0.006		No
Mdg3	G33_AG	8984	43758	48778	3R	18832913	18837933	32A	Proviral	0.002		No
CsRn1	G53_AG	8984	107077	106767	3R	18895922	18896232	32A	Proviral	0.013		del11(5´)
Mdg1	G54_AG	8984	1429827	1436358	3R	20218982	20225513	32A	Proviral	0.005		No
Mdg3	G37_AG	8984	1573379	1576629	3R	20362534	20365784	32A	Proviral	0.006		del1466
Mdg3	G37_AG	8984	1627500	1622777	3R	20411932	20416655	32A	Proviral	0.002		No
Mag	G58_AG	8984	2026503	2021364	3R	20810519	20815658	32C	Proviral	0.001		No
Mag	G18_AG	8984	2333554	2333414	3R	21122569	21122709	32C	LTR	0		No
Mdg1	G9	8984	2691649	2692362	3R	21480804	21481517	32C	LTR	ND		ND
Mag	G57_AG	8984	4004539	4001636	3R	22790791	22793694	32D	Proviral	0.011		delcentral2288
Mdg3	AAAB01008967	8984	4833755	4833944	3R	23622910	23623099	33A	LTR	0.016		No
Mdg1	G17	8984	4880151	4881023	3R	23669306	23670178	33A	LTR	ND		ND
Gypsy	G46_AG	8984	4891204	4891530	3R	23680359	23680685	33A	LTR	0.048		No
Mdg1	G15	8984	4895455	4900483	3R	23684610	23689638	33A	Proviral	ND		ND
Mdg3	G32_AG	8984	4944354	4939299	3R	23728454	23733509	33A	Proviral	0		No
Mdg1	G17/G8	8984	4989952	4992384	3R	23779107	23781539	33A	Unknown	ND		ND
Gypsy	G46_AG	8984	7106447	7106779	3R	25895602	25895934	33B	LTR	0.022		No
Mag	G22_AG	8984	7490693	7495419	3R	26279848	26284574	33B	Proviral	0.001		No
Mdg3	G33_AG	8984	7626954	7626733	3R	26415888	26416109	33B	LTR	0.005		No
Mdg3	G30_AG	8984	7686693	7686918	3R	26475848	26476073	33B	LTR	0.004		No
Mdg1	G9/G15	8984	7821493	7822287	3R	26610648	26611442	33C	LTR	ND		ND
Mdg1	G17	8984	7920729	7919846	3R	26709001	26709884	33C	LTR	ND		ND
CsRn1	G70_AG	8984	9442636	9436963	3R	28226118	28231791	33C	Proviral	0.007		ins17
CsRn1	G51_AG	8984	9749010	9754921	3R	28538165	28544076	33C	Proviral	0.006		No
Mdg3	G71_AG	8984	10872568	10872365	3R	29661520	29661723	33D	LTR	0.073		No
Mdg3	G37_AG	8984	10883329	10883157	3R	29672312	29672484	33D	LTR	0.05		No
Mdg3	G36_AG	8984	10968953	10974876	3R	29758108	29764031	33D	Proviral	0.002		del77
Mdg3	G35_AG	8984	10991251	10986378	3R	29775533	29780406	33D	Proviral	0.004		No
Mag	G58_AG	8984	12465767	12465176	3R (hap12)	31254331	31254922	34A	Proviral	0.005		No
Mag	G63_AG	8985	127083	127226	3L	356307	356450	38A	LTR	0.073		No
Gypsy	G40_AG	8985	131120	136064	3L	360344	365288	38A	Proviral	0.005		del292(3´)
CsRn1	G52_AG	8985	196108	192968	3L	422192	425332	38A	Proviral	0.029		ND
Mag	G23_AG	8985	213726	213565	3L	442789	442950	38A	LTR	0		No
Mag	AAAB01008880	8986	3638543	3638288	3L	38324893	38325148	46B	LTR	0.008		ND
CsRn1	G51_AG	8986	4370517	4367181	3L	37592919	37596255	45C	Proviral	0.009		No
Mdg3	G34_AG	8986	5137775	5132628	3L	36825661	36830808	45C	Proviral	ND		ND
Mdg3	G32_AG	8986	5141848	5146186	3L	36817250	36821588	45C	Proviral	0		No
Mag	G60_AG	8986	5508304	5505050	3L	36455132	36458386	45C	Proviral	0.05		del1488(5´),ins19,del307-ins12,ins215,del16,del276(3´)
CsRn1	G51_AG	8986	5855686	5861616	3L	36101820	36107750	45A	Proviral	0.01		No
Mag	G60_AG	8986	5912002	5906935	3L	36051434	36056501	45A	Proviral	0		No
Mag	G21_AG	8986	6323001	6323149	3L	35640287	35640435	45A	LTR	0.067		No
Mag	G55_AG	8986	8696061	8695806	3L	33267375	33267630	44C	LTR	0.032		No
Mdg3	G32_AG	8986	9102316	9107371	3L	32856065	32861120	44C	Proviral	0		No
Mdg1	G9/G15/G8	8986	9969275	9970057	3L	31993379	31994161	44B	LTR	ND		ND
Mag	AAAB01008986	8986	10714616	10709222	3L	31248820	31254214	44B	Proviral	0		No
Mdg3	G35_AG	8986	10782027	10781796	3L	31181409	31181640	44B	LTR	0.045		No
Mdg3	G38_AG	8986	10790921	10790692	3L	31172515	31172744	44B	LTR	0.018		No
Mag	G18_AG	8986	12063100	12058493	3L	29900336	29904943	44B	Proviral	0		No
Mdg3	G30_AG	8987	182976	182750	2R	16039622	16039848	10C	LTR	0		No
Mdg1	G9/G15	8987	674533	675008	2R	15547590	15548065	10C	LTR	ND		ND
Mdg3	G35_AG	8987	707412	707183	2R	15515186	15515415	10C	LTR	0.049		No
Mdg3	G29_AG	8987	1008935	1003983	2R	15213663	15218615	10C	Proviral	0		No
Mdg1	G15/G8	8987	1189066	1188311	2R	15033532	15034287	10C	LTR	ND		ND
Mdg3	G38_AG	8987	2763047	2764988	2R	13457610	13459551	10A	Proviral	0.001		No
CsRn1	G50_AG	8987	3392123	3387947	2R	12830475	12834651	9C	Proviral	0		No
Mag	G58_AG	8987	4107576	4107773	2R	12114825	12115022	9C	Unknown	0.015		No
CsRn1	G50_AG	8987	4110319	4110464	2R	12112134	12112279	9C	LTR	0.043		No
Mdg3	G36_AG	8987	5042218	5041941	2R	11180380	11180657	9B	LTR	0.01		No
Gypsy	G45_AG	8987	5080286	5080493	2R	11142105	11142312	9B	LTR	0.024		No
Mdg1	G9/G15	8987	5745787	5746561	2R	10476037	10476811	9B	LTR	ND		ND
Mdg3	G35_AG	8987	6231397	6235157	2R	9987441	9991201	9A	Proviral	0.009		del1188
Mdg3	G35_AG	8987	6305639	6301677	2R	9916959	9920921	9A	Proviral	0.01		del906
Mdg1	G9/G8	8987	8425565	8424775	2R	7797033	7797823	8D	LTR	ND		ND
Mag	G21_AG	8987	10341951	10341800	2R	5880647	5880798	8B	LTR	0.117		No
Mag	G21_AG	8987	10399844	10401426	2R	5821172	5822754	8B	Proviral	0.003		del3262-ins131
CsRn1	G51_AG	8987	11112202	11111820	2R	5110396	5110778	8B	Proviral	0.003		No
CsRn1	G52_AG	8987	11114858	11113728	2R	5107740	5108870	8B	Proviral	0.022		ND
CsRn1	G50_AG	8987	12179002	12174826	2R	4043596	4047772	8A	Proviral	0		No
Mag	G21_AG	8987	12992039	12989751	2R	3230559	3232847	7C	Proviral	0.072		del3379(5´),ins387,ins261,5ns314
Mag	G63_AG	8987	14863473	14858836	2R	1359125	1363762	7A	Proviral	0.001		No
Mdg1	G14_AG	8987	15358650	15365507	2R	857091	863948	7A	Proviral	0.005		No
Mag	G20_AG	8987	15514248	15509435	2R	708350	713163	7A	Proviral	0.001		No
Mag	AAAB01008852	8987	16146221	16145503	2R	76377	77095	7A	LTR	0.04		del86
