# Supplementary material for: Evolutionary Dynamics of the Ty3/Gypsy LTR Retrotransposons in the Genome of Anopheles gambiae
Source: PLoS One. 2011 Jan 24;6(1):e16328. doi: 10.1371/journal.pone.0016328 (PMC3026039; doi:10.1371/journal.pone.0016328)
Supplement: Dataset S2 — TE density along chromosome 2L. This excel file shows the density of total TEs in ranges of 50 Kb along the 2L arm. Columns 1 and 2 indicate the coordinates along the chromosome. Column 3 gives the estimation of TE density. (XLS) [file pone.0016328.s002.xls]

## Sheet: Hoja1
First position	Second position	TE Density
1	50000	47726
50001	100000	25342
100001	150000	22288
150001	200000	16226
200001	250000	32718
250001	300000	28402
300001	350000	43186
350001	400000	26748
400001	450000	28258
450001	500000	9384
500001	550000	23274
550001	600000	46.31
600001	650000	28648
650001	700000	34662
700001	750000	24148
750001	800000	26.19
800001	850000	31016
850001	900000	47354
900001	950000	40474
950001	1000000	37366
1000001	1050000	5416
1050001	1100000	31494
1100001	1150000	27088
1150001	1200000	35.83
1200001	1250000	32.2
1250001	1300000	19422
1300001	1350000	22058
1350001	1400000	44094
1400001	1450000	6594
1450001	1500000	42022
1500001	1550000	17394
1550001	1600000	11662
1600001	1650000	40812
1650001	1700000	27512
1700001	1750000	54.92
1750001	1800000	28.44
1800001	1850000	40.7
1850001	1900000	56.85
1900001	1950000	42434
1950001	2000000	8788
2000001	2050000	21.3
2050001	2100000	12474
2100001	2150000	24234
2150001	2200000	33158
2200001	2250000	19812
2250001	2300000	24582
2300001	2350000	20974
2350001	2400000	19204
2400001	2450000	3584
2450001	2500000	25.62
2500001	2550000	29424
2550001	2600000	20776
2600001	2650000	22.19
2650001	2700000	13138
2700001	2750000	27402
2750001	2800000	22.72
2800001	2850000	19454
2850001	2900000	19416
2900001	2950000	16006
2950001	3000000	13464
3000001	3050000	2528
3050001	3100000	6.83
3100001	3150000	16204
3150001	3200000	8416
3200001	3250000	1188
3250001	3300000	0.832
3300001	3350000	8074
3350001	3400000	6792
3400001	3450000	4318
3450001	3500000	4.82
3500001	3550000	1506
3550001	3600000	3458
3600001	3650000	0.872
3650001	3700000	21442
3700001	3750000	0.582
3750001	3800000	4428
3800001	3850000	7.66
3850001	3900000	2434
3900001	3950000	2456
3950001	4000000	4076
4000001	4050000	14578
4050001	4100000	26504
4100001	4150000	4598
4150001	4200000	7872
4200001	4250000	3646
4250001	4300000	9878
4300001	4350000	3782
4350001	4400000	1784
4400001	4450000	1824
4450001	4500000	0.806
4500001	4550000	13204
4550001	4600000	3848
4600001	4650000	7.23
4650001	4700000	8438
4700001	4750000	3766
4750001	4800000	0.302
4800001	4850000	4428
4850001	4900000	2.95
4900001	4950000	7154
4950001	5000000	2.69
5000001	5050000	7554
5050001	5100000	27786
5100001	5150000	17528
5150001	5200000	25596
5200001	5250000	31968
5250001	5300000	28.33
5300001	5350000	30766
5350001	5400000	12.1
5400001	5450000	21944
5450001	5500000	23.8
5500001	5550000	15542
5550001	5600000	23.29
5600001	5650000	21608
5650001	5700000	5186
5700001	5750000	0.678
5750001	5800000	3936
5800001	5850000	11848
5850001	5900000	6894
5900001	5950000	3.76
5950001	6000000	5284
6000001	6050000	7542
6050001	6100000	9792
6100001	6150000	6838
6150001	6200000	2.2
6200001	6250000	0.166
6250001	6300000	27.93
6300001	6350000	39186
6350001	6400000	14196
6400001	6450000	2828
6450001	6500000	3118
6500001	6550000	3422
6550001	6600000	16424
6600001	6650000	2.75
6650001	6700000	0.8
6700001	6750000	0.9
6750001	6800000	1.28
6800001	6850000	1794
6850001	6900000	0
6900001	6950000	0
6950001	7000000	0
7000001	7050000	3428
7050001	7100000	3.42
7100001	7150000	11.3
7150001	7200000	9666
7200001	7250000	0.86
7250001	7300000	9204
7300001	7350000	12088
7350001	7400000	32066
7400001	7450000	8616
7450001	7500000	14462
7500001	7550000	3336
7550001	7600000	0.108
7600001	7650000	0.424
7650001	7700000	0.55
7700001	7750000	7252
7750001	7800000	18738
7800001	7850000	10.21
7850001	7900000	1008
7900001	7950000	0
7950001	8000000	0
8000001	8050000	1.44
8050001	8100000	0
8100001	8150000	0.18
8150001	8200000	1.89
8200001	8250000	2196
8250001	8300000	3594
8300001	8350000	1144
8350001	8400000	9176
8400001	8450000	40862
8450001	8500000	12.33
8500001	8550000	6888
8550001	8600000	10.56
8600001	8650000	5.09
8650001	8700000	3064
8700001	8750000	8.94
8750001	8800000	11234
8800001	8850000	0.67
8850001	8900000	2602
8900001	8950000	2238
8950001	9000000	1492
9000001	9050000	0.392
9050001	9100000	3962
9100001	9150000	6.38
9150001	9200000	2882
9200001	9250000	4016
9250001	9300000	2258
9300001	9350000	1986
9350001	9400000	11914
9400001	9450000	13008
9450001	9500000	7098
9500001	9550000	21254
9550001	9600000	3758
9600001	9650000	4294
9650001	9700000	1298
9700001	9750000	5658
9750001	9800000	1826
9800001	9850000	4208
9850001	9900000	2122
9900001	9950000	5792
9950001	10000000	5404
10000001	10050000	3216
10050001	10100000	3204
10100001	10150000	11.13
10150001	10200000	19.77
10200001	10250000	0.25
10250001	10300000	1.57
10300001	10350000	5792
10350001	10400000	18822
10400001	10450000	12104
10450001	10500000	2.37
10500001	10550000	17288
10550001	10600000	7.87
10600001	10650000	1.76
10650001	10700000	0.45
10700001	10750000	8334
10750001	10800000	1842
10800001	10850000	1196
10850001	10900000	0.242
10900001	10950000	6904
10950001	11000000	14268
11000001	11050000	2832
11050001	11100000	7324
11100001	11150000	6358
11150001	11200000	0.644
11200001	11250000	6426
11250001	11300000	8448
11300001	11350000	2618
11350001	11400000	6204
11400001	11450000	24316
11450001	11500000	8886
11500001	11550000	14306
11550001	11600000	13156
11600001	11650000	8.89
11650001	11700000	1076
11700001	11750000	1778
11750001	11800000	3678
11800001	11850000	0.49
11850001	11900000	0
11900001	11950000	0.134
11950001	12000000	3.63
12000001	12050000	5874
12050001	12100000	10156
12100001	12150000	3156
12150001	12200000	3212
12200001	12250000	1998
12250001	12300000	15226
12300001	12350000	12244
12350001	12400000	8198
12400001	12450000	3224
12450001	12500000	10558
12500001	12550000	2.19
12550001	12600000	6238
12600001	12650000	1194
12650001	12700000	2582
12700001	12750000	2974
12750001	12800000	2592
12800001	12850000	0
12850001	12900000	4876
12900001	12950000	0.278
12950001	13000000	4272
13000001	13050000	15236
13050001	13100000	7.55
13100001	13150000	5974
13150001	13200000	12608
13200001	13250000	20932
13250001	13300000	5.64
13300001	13350000	4878
13350001	13400000	14886
13400001	13450000	15862
13450001	13500000	48624
13500001	13550000	7874
13550001	13600000	4276
13600001	13650000	8786
13650001	13700000	3156
13700001	13750000	7842
13750001	13800000	4.6
13800001	13850000	2502
13850001	13900000	19238
13900001	13950000	0.658
13950001	14000000	0.904
14000001	14050000	3.04
14050001	14100000	2584
14100001	14150000	2686
14150001	14200000	10428
14200001	14250000	10.77
14250001	14300000	4.58
14300001	14350000	0.644
14350001	14400000	7268
14400001	14450000	3.11
14450001	14500000	2168
14500001	14550000	5934
14550001	14600000	11704
14600001	14650000	0.408
14650001	14700000	4866
14700001	14750000	1744
14750001	14800000	1.18
14800001	14850000	13064
14850001	14900000	4208
14900001	14950000	4816
14950001	15000000	4034
15000001	15050000	1.84
15050001	15100000	5604
15100001	15150000	5344
15150001	15200000	1916
15200001	15250000	0.426
15250001	15300000	0
15300001	15350000	8312
15350001	15400000	0.552
15400001	15450000	10362
15450001	15500000	3108
15500001	15550000	0.116
15550001	15600000	2752
15600001	15650000	1176
15650001	15700000	4088
15700001	15750000	2602
15750001	15800000	2596
15800001	15850000	1786
15850001	15900000	20886
15900001	15950000	1792
15950001	16000000	0.626
16000001	16050000	0.88
16050001	16100000	1824
16100001	16150000	9668
16150001	16200000	2552
16200001	16250000	8.58
16250001	16300000	19002
16300001	16350000	7366
16350001	16400000	1514
16400001	16450000	6036
16450001	16500000	2714
16500001	16550000	1716
16550001	16600000	4086
16600001	16650000	2606
16650001	16700000	1322
16700001	16750000	2858
16750001	16800000	3858
16800001	16850000	1998
16850001	16900000	2258
16900001	16950000	1914
16950001	17000000	5482
17000001	17050000	5594
17050001	17100000	24.45
17100001	17150000	0
17150001	17200000	0
17200001	17250000	0
17250001	17300000	1
17300001	17350000	2042
17350001	17400000	13546
17400001	17450000	2514
17450001	17500000	6172
17500001	17550000	15736
17550001	17600000	2304
17600001	17650000	1494
17650001	17700000	2856
17700001	17750000	0.828
17750001	17800000	3.58
17800001	17850000	1.84
17850001	17900000	7842
17900001	17950000	1336
17950001	18000000	1886
18000001	18050000	4.03
18050001	18100000	3676
18100001	18150000	10.37
18150001	18200000	3202
18200001	18250000	2818
18250001	18300000	4762
18300001	18350000	5972
18350001	18400000	0.76
18400001	18450000	1242
18450001	18500000	10498
18500001	18550000	26.67
18550001	18600000	0.884
18600001	18650000	1728
18650001	18700000	3556
18700001	18750000	4498
18750001	18800000	3438
18800001	18850000	2.65
18850001	18900000	2718
18900001	18950000	0.382
18950001	19000000	0
19000001	19050000	2196
19050001	19100000	2744
19100001	19150000	3898
19150001	19200000	6234
19200001	19250000	0.412
19250001	19300000	0.428
19300001	19350000	4704
19350001	19400000	3116
19400001	19450000	2.44
19450001	19500000	2188
19500001	19550000	1138
19550001	19600000	0.362
19600001	19650000	4992
19650001	19700000	1834
19700001	19750000	5722
19750001	19800000	5578
19800001	19850000	3.55
19850001	19900000	2214
19900001	19950000	0.236
19950001	20000000	5066
20000001	20050000	1726
20050001	20100000	0
20100001	20150000	3036
20150001	20200000	4.96
20200001	20250000	0.366
20250001	20300000	1.71
20300001	20350000	16526
20350001	20400000	2508
20400001	20450000	0.472
20450001	20500000	2878
20500001	20550000	13212
20550001	20600000	6266
20600001	20650000	9778
20650001	20700000	11632
20700001	20750000	7626
20750001	20800000	4.52
20800001	20850000	12802
20850001	20900000	3028
20900001	20950000	5788
20950001	21000000	1132
21000001	21050000	7074
21050001	21100000	0
21100001	21150000	0
21150001	21200000	19748
21200001	21250000	0
21250001	21300000	11586
21300001	21350000	0.128
21350001	21400000	4754
21400001	21450000	0.096
21450001	21500000	0.868
21500001	21550000	1.04
21550001	21600000	2734
21600001	21650000	0.978
21650001	21700000	5324
21700001	21750000	0
21750001	21800000	1672
21800001	21850000	18068
21850001	21900000	1238
21900001	21950000	0
21950001	22000000	10414
22000001	22050000	10.39
22050001	22100000	2754
22100001	22150000	0
22150001	22200000	3096
22200001	22250000	0
22250001	22300000	0.218
22300001	22350000	2308
22350001	22400000	0
22400001	22450000	0
22450001	22500000	3138
22500001	22550000	33558
22550001	22600000	2988
22600001	22650000	1186
22650001	22700000	0
22700001	22750000	1.79
22750001	22800000	4862
22800001	22850000	5652
22850001	22900000	0
22900001	22950000	3.84
22950001	23000000	0.772
23000001	23050000	0
23050001	23100000	0.968
23100001	23150000	0.936
23150001	23200000	5062
23200001	23250000	2564
23250001	23300000	1442
23300001	23350000	0.684
23350001	23400000	0
23400001	23450000	0.628
23450001	23500000	3982
23500001	23550000	17976
23550001	23600000	4444
23600001	23650000	0
23650001	23700000	0.67
23700001	23750000	0
23750001	23800000	2176
23800001	23850000	6032
23850001	23900000	0.384
23900001	23950000	1.12
23950001	24000000	0.774
24000001	24050000	0.268
24050001	24100000	1004
24100001	24150000	0.504
24150001	24200000	0.164
24200001	24250000	10828
24250001	24300000	2586
24300001	24350000	0
24350001	24400000	0
24400001	24450000	0.988
24450001	24500000	1484
24500001	24550000	0
24550001	24600000	1302
24600001	24650000	0.808
24650001	24700000	4224
24700001	24750000	0.914
24750001	24800000	1372
24800001	24850000	1412
24850001	24900000	2.73
24900001	24950000	5462
24950001	25000000	3688
25000001	25050000	0.634
25050001	25100000	1594
25100001	25150000	5368
25150001	25200000	0.164
25200001	25250000	0.652
25250001	25300000	6886
25300001	25350000	6578
25350001	25400000	4056
25400001	25450000	0
25450001	25500000	0.388
25500001	25550000	2754
25550001	25600000	4124
25600001	25650000	0.04
25650001	25700000	0
25700001	25750000	0.346
25750001	25800000	0
25800001	25850000	1436
25850001	25900000	4764
25900001	25950000	1486
25950001	26000000	1.65
26000001	26050000	1.79
26050001	26100000	1.21
26100001	26150000	1648
26150001	26200000	4816
26200001	26250000	1674
26250001	26300000	0.536
26300001	26350000	4998
26350001	26400000	0.276
26400001	26450000	0
26450001	26500000	0.2
26500001	26550000	1664
26550001	26600000	2518
26600001	26650000	4372
26650001	26700000	3.35
26700001	26750000	1566
26750001	26800000	1.93
26800001	26850000	0.812
26850001	26900000	2574
26900001	26950000	0
26950001	27000000	0
27000001	27050000	2006
27050001	27100000	0.804
27100001	27150000	1472
27150001	27200000	0
27200001	27250000	2982
27250001	27300000	2336
27300001	27350000	4.37
27350001	27400000	10.21
27400001	27450000	6746
27450001	27500000	4094
27500001	27550000	0.69
27550001	27600000	1.73
27600001	27650000	3594
27650001	27700000	1192
27700001	27750000	0
27750001	27800000	0
27800001	27850000	7792
27850001	27900000	2542
27900001	27950000	0.718
27950001	28000000	2678
28000001	28050000	1484
28050001	28100000	0
28100001	28150000	0.212
28150001	28200000	1038
28200001	28250000	6056
28250001	28300000	5558
28300001	28350000	4182
28350001	28400000	0.424
28400001	28450000	1898
28450001	28500000	0.492
28500001	28550000	0.428
28550001	28600000	0
28600001	28650000	0.636
28650001	28700000	1414
28700001	28750000	0
28750001	28800000	0.99
28800001	28850000	0.596
28850001	28900000	2132
28900001	28950000	1218
28950001	29000000	0
29000001	29050000	11794
29050001	29100000	4.11
29100001	29150000	0.462
29150001	29200000	1048
29200001	29250000	4362
29250001	29300000	3.41
29300001	29350000	0.958
29350001	29400000	2002
29400001	29450000	1402
29450001	29500000	2502
29500001	29550000	0.028
29550001	29600000	3434
29600001	29650000	14264
29650001	29700000	0.644
29700001	29750000	2014
29750001	29800000	2398
29800001	29850000	0.476
29850001	29900000	1936
29900001	29950000	4.75
29950001	30000000	8944
30000001	30050000	15742
30050001	30100000	13816
30100001	30150000	12416
30150001	30200000	11052
30200001	30250000	0.49
30250001	30300000	1.22
30300001	30350000	0.748
30350001	30400000	3622
30400001	30450000	1028
30450001	30500000	13258
30500001	30550000	1636
30550001	30600000	12422
30600001	30650000	2252
30650001	30700000	0
30700001	30750000	3234
30750001	30800000	2244
30800001	30850000	1438
30850001	30900000	2208
30900001	30950000	0
30950001	31000000	0
31000001	31050000	2116
31050001	31100000	4994
31100001	31150000	1.7
31150001	31200000	1.15
31200001	31250000	1.51
31250001	31300000	1954
31300001	31350000	2478
31350001	31400000	0.698
31400001	31450000	21232
31450001	31500000	3332
31500001	31550000	4486
31550001	31600000	3108
31600001	31650000	0.524
31650001	31700000	17.3
31700001	31750000	12154
31750001	31800000	8.86
31800001	31850000	3466
31850001	31900000	14058
31900001	31950000	0
31950001	32000000	0
32000001	32050000	0
32050001	32100000	3.24
32100001	32150000	2168
32150001	32200000	4692
32200001	32250000	3744
32250001	32300000	0.262
32300001	32350000	2602
32350001	32400000	3792
32400001	32450000	2834
32450001	32500000	1086
32500001	32550000	4102
32550001	32600000	14472
32600001	32650000	2146
32650001	32700000	0.386
32700001	32750000	1556
32750001	32800000	0
32800001	32850000	3.1
32850001	32900000	3296
32900001	32950000	2352
32950001	33000000	3.36
33000001	33050000	2896
33050001	33100000	1732
33100001	33150000	0.944
33150001	33200000	1622
33200001	33250000	0
33250001	33300000	5476
33300001	33350000	1.3
33350001	33400000	2574
33400001	33450000	8.92
33450001	33500000	0
33500001	33550000	4.77
33550001	33600000	0
33600001	33650000	1184
33650001	33700000	1.14
33700001	33750000	0.75
33750001	33800000	3.53
33800001	33850000	1.29
33850001	33900000	5684
33900001	33950000	3416
33950001	34000000	0.808
34000001	34050000	0.982
34050001	34100000	0.87
34100001	34150000	2846
34150001	34200000	1186
34200001	34250000	9346
34250001	34300000	5714
34300001	34350000	6506
34350001	34400000	0.936
34400001	34450000	0.316
34450001	34500000	0.674
34500001	34550000	2.49
34550001	34600000	0
34600001	34650000	1462
34650001	34700000	0.83
34700001	34750000	3502
34750001	34800000	0.602
34800001	34850000	1068
34850001	34900000	1338
34900001	34950000	0.316
34950001	35000000	0
35000001	35050000	0
35050001	35100000	0.804
35100001	35150000	1242
35150001	35200000	0.356
35200001	35250000	5402
35250001	35300000	0.738
35300001	35350000	1528
35350001	35400000	10178
35400001	35450000	0.914
35450001	35500000	0
35500001	35550000	0
35550001	35600000	0.58
35600001	35650000	0.722
35650001	35700000	2076
35700001	35750000	1356
35750001	35800000	5808
35800001	35850000	0
35850001	35900000	0
35900001	35950000	0
35950001	36000000	18828
36000001	36050000	0.828
36050001	36100000	0
36100001	36150000	8242
36150001	36200000	3088
36200001	36250000	0
36250001	36300000	0
36300001	36350000	0.202
36350001	36400000	0
36400001	36450000	1.71
36450001	36500000	1.03
36500001	36550000	0.434
36550001	36600000	4236
36600001	36650000	5.07
36650001	36700000	1416
36700001	36750000	0.442
36750001	36800000	3024
36800001	36850000	0.166
36850001	36900000	6158
36900001	36950000	0
36950001	37000000	0.234
37000001	37050000	0.416
37050001	37100000	12102
37100001	37150000	5116
37150001	37200000	0.428
37200001	37250000	0.394
37250001	37300000	0
37300001	37350000	25878
37350001	37400000	26076
37400001	37450000	16438
37450001	37500000	2596
37500001	37550000	2598
37550001	37600000	0.42
37600001	37650000	1576
37650001	37700000	2516
37700001	37750000	1618
37750001	37800000	1144
37800001	37850000	1032
37850001	37900000	3.91
37900001	37950000	1.15
37950001	38000000	0
38000001	38050000	0
38050001	38100000	0.866
38100001	38150000	1604
38150001	38200000	1052
38200001	38250000	1342
38250001	38300000	0.664
38300001	38350000	1378
38350001	38400000	0
38400001	38450000	0
38450001	38500000	1292
38500001	38550000	0
38550001	38600000	1168
38600001	38650000	0.5
38650001	38700000	0.36
38700001	38750000	12142
38750001	38800000	0
38800001	38850000	0.958
38850001	38900000	2104
38900001	38950000	0
38950001	39000000	0
39000001	39050000	0
39050001	39100000	0.654
39100001	39150000	8932
39150001	39200000	3886
39200001	39250000	3952
39250001	39300000	2994
39300001	39350000	0.608
39350001	39400000	1308
39400001	39450000	2.41
39450001	39500000	0.184
39500001	39550000	0
39550001	39600000	4414
39600001	39650000	2252
39650001	39700000	1084
39700001	39750000	0.218
39750001	39800000	1232
39800001	39850000	1332
39850001	39900000	3.5
39900001	39950000	4174
39950001	40000000	8628
40000001	40050000	0.494
40050001	40100000	6.17
40100001	40150000	10356
40150001	40200000	0
40200001	40250000	0
40250001	40300000	0.91
40300001	40350000	1374
40350001	40400000	14472
40400001	40450000	0
40450001	40500000	2544
40500001	40550000	0
40550001	40600000	5.64
40600001	40650000	0.412
40650001	40700000	2074
40700001	40750000	0
40750001	40800000	1.76
40800001	40850000	1344
40850001	40900000	2538
40900001	40950000	1544
40950001	41000000	2.42
41000001	41050000	5.5
41050001	41100000	26618
41100001	41150000	9874
41150001	41200000	0.674
41200001	41250000	1058
41250001	41300000	4608
41300001	41350000	1042
41350001	41400000	0
41400001	41450000	0.228
41450001	41500000	6246
41500001	41550000	0
41550001	41600000	0.904
41600001	41650000	0.332
41650001	41700000	2356
41700001	41750000	4.23
41750001	41800000	0.78
41800001	41850000	1926
41850001	41900000	0
41900001	41950000	1538
41950001	42000000	15906
42000001	42050000	0.74
42050001	42100000	1.92
42100001	42150000	1992
42150001	42200000	8534
42200001	42250000	1106
42250001	42300000	1.6
42300001	42350000	0
42350001	42400000	0
42400001	42450000	0.654
42450001	42500000	1412
42500001	42550000	0.358
42550001	42600000	0
42600001	42650000	0
42650001	42700000	0
42700001	42750000	0.604
42750001	42800000	0.82
42800001	42850000	0
42850001	42900000	0
42900001	42950000	3034
42950001	43000000	3062
43000001	43050000	3014
43050001	43100000	0.532
43100001	43150000	0.908
43150001	43200000	0
43200001	43250000	0
43250001	43300000	0
43300001	43350000	0.376
43350001	43400000	0
43400001	43450000	1.61
43450001	43500000	0.854
43500001	43550000	0
43550001	43600000	1736
43600001	43650000	1208
43650001	43700000	2536
43700001	43750000	0.6
43750001	43800000	2286
43800001	43850000	0
43850001	43900000	0.446
43900001	43950000	0.146
43950001	44000000	0.134
44000001	44050000	1.06
44050001	44100000	0
44100001	44150000	0.312
44150001	44200000	12086
44200001	44250000	0
44250001	44300000	19012
44300001	44350000	0
44350001	44400000	0
44400001	44450000	24.86
44450001	44500000	0
44500001	44550000	0
44550001	44600000	0
44600001	44650000	0
44650001	44700000	0
44700001	44750000	0
44750001	44800000	0
44800001	44850000	0.636
44850001	44900000	0.472
44900001	44950000	0
44950001	45000000	0.276
45000001	45050000	6576
45050001	45100000	0.452
45100001	45150000	0
45150001	45200000	0
45200001	45250000	0
45250001	45300000	0
45300001	45350000	2.99
45350001	45400000	0.386
45400001	45450000	0
45450001	45500000	0
45500001	45550000	0
45550001	45600000	0
45600001	45650000	0
45650001	45700000	0
45700001	45750000	0
45750001	45800000	0
45800001	45850000	0
45850001	45900000	0
45900001	45950000	0
45950001	46000000	0
46000001	46050000	0
46050001	46100000	0
46100001	46150000	0
46150001	46200000	0
46200001	46250000	0
46250001	46300000	0.582
46300001	46350000	3074
46350001	46400000	4564
46400001	46450000	28642
46450001	46500000	0
46500001	46550000	0
46550001	46600000	0
46600001	46650000	2658
46650001	46700000	0
46700001	46750000	0.328
46750001	46800000	0.116
46800001	46850000	1856
46850001	46900000	0.64
46900001	46950000	0
46950001	47000000	0
47000001	47050000	0
47050001	47100000	1684
47100001	47150000	0.13
47150001	47200000	0
47200001	47250000	0
47250001	47300000	0
47300001	47350000	0.294
47350001	47400000	0
47400001	47450000	0
47450001	47500000	0
47500001	47550000	3226
47550001	47600000	0.682
47600001	47650000	1.17
47650001	47700000	0
47700001	47750000	2.35
47750001	47800000	1214
47800001	47850000	0.246
47850001	47900000	0
47900001	47950000	0
47950001	48000000	0
48000001	48050000	0
48050001	48100000	0
48100001	48150000	0
48150001	48200000	0
48200001	48250000	0.716
48250001	48300000	0.154
48300001	48350000	0
48350001	48400000	0
48400001	48450000	0
48450001	48500000	1.08
48500001	48550000	0
48550001	48600000	0.888
48600001	48650000	0
48650001	48700000	0
48700001	48750000	0
48750001	48800000	0
48800001	48850000	0
48850001	48900000	0
48900001	48950000	0
48950001	49000000	0
49000001	49050000	0
49050001	49100000	1308
49100001	49150000	0
49150001	49200000	0
49200001	49250000	0
49250001	49300000	1.39
49300001	49350000	0.936
49350001	49363071	0
