# Supplementary material for: Evolutionary Dynamics of the Ty3/Gypsy LTR Retrotransposons in the Genome of Anopheles gambiae
Source: PLoS One. 2011 Jan 24;6(1):e16328. doi: 10.1371/journal.pone.0016328 (PMC3026039; doi:10.1371/journal.pone.0016328)
Supplement: Table S2 — Ty3/gypsy LTRr-gene associations in An. gambiae. This file shows all the associations detected between Ty3/gypsy retrotransposons and genes in the An. gambiae genome. Column 1 indicates the chromosome where each association was detected. Columns 2 and 3 give the coordinates of each insertion associated to a gene. Column 4 indicates the classification of each insertion according to two categories: proviral and solo-LTR (“unknown” means that classification was not possible due to the presence of unsequenced gaps). Column 5 gives the sequence divergence from the consensus. Column 6, 7 and 8 indicate the VectorBase gene identifier (AGAP number) of the associated gene and the coordinates in the genome. Column 9 shows the proximity to a gene in base pairs (proximity of 0 bp means that the insertion is located within a gene). Column 10 indicates the region of the gene affected: “exon” or “intron” if the insertion is located within transcription boundaries, and “5′” and “3′” if the insertion is located, respectively, downstream or upstream of a gene. Finally, Column 11 shows the putative function of the gene involved in the association, if known, according to Ensembl [47]. (XLS) [file pone.0016328.s004.xls]

## Sheet: Hoja1
Chromosome	1st element position	2nd element position	Condition	Div	Name of gene	1st gene position	2nd gene position	Location of element relative to gene	Location of element within gene	Function of gene
2L	12295958	12300565	proviral	0	AGAP005207	12246061	12316072	0	intron
2L	13196772	13201826	proviral	0	MYD	13194968	13196613	5		TOLL pathway signalling. [Source:VB_Community_Symbol;Acc:MYD]
2L	16121591	16126096	proviral	0.022	AGAP005484	16121483	16130916	0	intron
2L	16121591	16126096	proviral	0.022	AGAP005485	16126998	16128318	5
2L	17344544	17344767	ltr	0.028	AGAP005575	17339766	17343861	5
2L	17345120	17345522	ltr	0.099	AGAP005576	17345840	17348553	5
2L	18161485	18162203	ltr	nd	AGAP005641	18132154	18165156	0	intron
2L	18518240	18523972	proviral	0	AGAP005670	18516374	18517276	5
2L	18656459	18656753	ltr	nd	AGAP005675	18648883	18670795	0	intron
2L	18656459	18656753	ltr	nd	AGAP005678	18657551	18659242	3
2L	20514997	20519173	proviral	0.002	AGAP005777	20505393	20521711	0	intron
2L	22490424	22491239	ltr	nd	AGAP005848	22488407	22489811	5
2L	23350903	23351435	proviral	0.058	AGAP005897	23352311	23357446	5
2L	24637421	24637824	ltr	0.007	CPR28	24636593	24637032	3		cuticular protein 28 RR-1 family [Source:VB_Community_Symbol;Acc:CPR28]
2L	24637421	24637824	ltr	0.007	CPR29	24638172	24638599	5		cuticular protein 29 RR-1 family [Source:VB_Community_Symbol;Acc:CPR29]
2L	25297420	25302292	proviral	0.006	AGAP006027	25272296	25314781	0	intron
2L	31709228	31713960	proviral	0.002	AGAP006423	31714235	31716119	3
2L	36135966	36140811	proviral	0.006	AGAP006656	35819221	36184842	0	intron
2L	37070308	37070789	proviral	0.002	AGAP006702	37071278	37079246	3
2L	37133058	37136178	proviral	0.062	GPRGR28	37132998	37137714	0	exon	gustatory receptor [Source:VB_Community_Symbol;Acc:GPRGR28]
2L	37331524	37333041	proviral	nd	AGAP006731	37315119	37386224	0	intron
2L	37331524	37333041	proviral	nd	AGAP006732	37327355	37369168	0	intron
2L	37335300	37336007	ltr	nd	AGAP006731	37315119	37386224	0	intron
2L	37335300	37336007	ltr	nd	AGAP006732	37327355	37369168	0	intron
2L	37344111	37344486	proviral	0.003	AGAP006731	37315119	37386224	0	intron
2L	37344111	37344486	proviral	0.003	AGAP006732	37327355	37369168	0	intron
2L	37346431	37347138	ltr	nd	AGAP006731	37315119	37386224	0	intron
2L	37346431	37347138	ltr	nd	AGAP006732	37327355	37369168	0	intron
2L	37371406	37375960	proviral	0	AGAP006731	37315119	37386224	0	intron
2L	38737827	38743736	proviral	0.004	AGAP006812	38717811	38818411	0	intron
2L	39986550	39991365	proviral	0.002	AGAP006915	39991721	39993168	5
2L	40354790	40355601	ltr	0	AGAP006967	40298219	40368269	0	intron
2L	45978291	45978633	proviral	0.045	LYSC8	45977240	45977881	5		C-Type Lysozyme. [Source:VB_Community_Symbol;Acc:LYSC8]
2L	45978291	45978633	proviral	0.045	LYSC3	45978939	45979603	3		C-Type Lysozyme. [Source:VB_Community_Symbol;Acc:LYSC3]
2L	45986775	45991382	proviral	0.001	AGAP007348	45981854	45986668	3
2L	45986775	45991382	proviral	0.001	AGAP007349	45992090	45998069	3
2R	76377	77095	ltr	0.04	AGAP001103	74260	75980	5
2R	708350	713163	proviral	0.001	GPRCAL2	713763	722284	5		putative calcitonin receptor 2 [Source:VB_Community_Symbol;Acc:GPRCAL2]
2R	4043596	4047772	proviral	0	GPRCCK2	4039503	4049913	0	intron	putative gastrin/cholecystokinin receptor 2 [Source:VB_Community_Symbol;Acc:GPRCCK2]
2R	9916959	9920921	ltr	0.044	GPRALS2	9766909	9999598	0	intron	putative allatostatin receptor 2 [Source:VB_Community_Symbol;Acc:GPRALS2]
2R	9987441	9991201	proviral	0.009	GPRALS2	9766909	9999598	0	intron	putative allatostatin receptor 2 [Source:VB_Community_Symbol;Acc:GPRALS2]
2R	11142105	11142312	ltr	0.024	AGAP001826	11116762	11163371	0	intron
2R	15547590	15548065	ltr	nd	AGAP002104	15517130	15570258	0	intron
2R	16039622	16039848	ltr	0	AGAP002120	16040477	16043134	5
2R	16913534	16913691	ltr	0.081	AGAP002177	16912024	16913096	3
2R	17257398	17264410	proviral	0.004	AGAP002186	17219941	17315760	0	intron
2R	18212820	18212965	ltr	0.05	AGAP002253	18209542	18223547	0	intron
2R	18580773	18584954	proviral	0	AGAP002285	18579900	18585061	0	intron
2R	18580773	18584954	proviral	0	AGAP002286	18584947	18586209	0	exon
2R	20650586	20650855	ltr	nd	AGAP002364	20646222	20650102	5
2R	20650586	20650855	ltr	nd	AGAP002365	20650893	20653223	3
2R	20770626	20775681	proviral	0.001	AGAP002371	20761175	20770172	5
2R	26366943	26367195	proviral	0.034	AGAP002737	26367279	26395076	5
2R	27194388	27194533	ltr	0	CLIPD8	27191455	27206429	0	intron	Clip-Domain Serine Protease family D. [Source:VB_Community_Symbol;Acc:CLIPD8]
2R	27906724	27911901	proviral	0	AGAP002814	27902269	27929889	0	intron
2R	30993205	30997779	proviral	0	AGAP003005	30985240	31002993	0	exon
2R	31020687	31025696	proviral	0	AGAP003008	31011967	31042325	0	intron
2R	31020687	31025696	proviral	0	AGAP013439	31018898	31020483	5
2R	32522778	32529838	proviral	0.003	AGAP003114	32510088	32550892	0	intron
2R	34253892	34258931	proviral	0.009	AGAP003235	34239438	34298203	0	intron
2R	34461048	34464899	proviral	0.002	AGAP003248	34459982	34461010	5
2R	34882584	34882863	ltr	0.025	AGAP003283	34877570	34916866	0	intron
2R	36122808	36127789	proviral	nd	AGAP003331	36112222	36122240	5
2R	37383280	37388337	proviral	0	AGAP003400	37363247	37400046	0	intron
2R	38397331	38398624	proviral	0.023	AGAP003479	38394920	38407147	0	intron
2R	38871594	38872268	proviral	0.035	AGAP003509	38807776	38978860	0	intron
2R	39073993	39076908	proviral	0	AGAP003517	39071051	39077172	0	5´ (855bp)
2R	42209684	42215812	proviral	0.014	AGAP003707	42208564	42208932	3
2R	42209684	42215812	proviral	0.014	AGAP003709	42216448	42281085	5
2R	45692225	45695489	proviral	0.029	AGAP003896	45684539	45697778	0	intron
2R	46074867	46079948	proviral	0.011	AGAP003912	46080422	46080697	3
2R	46597848	46602838	proviral	0	AGAP013032	46603720	46606516	5
2R	47201686	47202528	ltr	nd	AGAP003966	47194520	47210866	0	intron
2R	47686014	47690966	proviral	0	AGAP003997	47664455	47730436	0	intron
2R	48038709	48043554	proviral	0.001	AGAP004032	48015213	48044827	0	intron
2R	51339027	51339256	ltr	0	AGAP004181	51318797	51372141	0	intron
2R	51867667	51869124	ltr	0.058	AGAP004208	51869977	51871422	3
2R	53571634	53571861	ltr	0.004	AGAP004275	53567927	53570999	5
2R	54126431	54126786	ltr	0	MOC2A_ANOGA	54127406	54128215	5		Molybdenum cofactor synthesis protein 2A (MOCS2A)(Molybdenum cofactor synthesis protein 2 small subunit) [Source:UniProt/SWISSPROT;Acc:Q5TT27]
2R	54126431	54126786	ltr	0	MOC2B_ANOGA	54127743	54128805	5		Molybdenum cofactor synthesis protein 2B (MOCS2B)(Molybdenum cofactor synthesis protein 2 large subunit) [Source:UniProt/SWISSPROT;Acc:Q7QAD7]
2R	55223805	55228412	proviral	0	AGAP004369	55211938	55283047	0	intron
2R	55559511	55560143	proviral	0.037	AGAP004391	55560828	55570145	5
2R	55896484	55898483	proviral	0.047	AGAP004426	55887720	55899600	0	intron
2R	55926979	55928002	proviral	0.036	AGAP004428	55928143	55932349	5
3L	6242198	6244520	proviral	0	AGAP010549	6234902	6257148	0	intron
3L	7766729	7767525	ltr	nd	TOLL1B	7767929	7770895	5		Toll-like Receptor. [Source:VB_Community_Symbol;Acc:TOLL1B]
3L	8110141	8110923	ltr	nd	AGAP010657	8102799	8116056	0	intron
3L	8133458	8133784	ltr	0.025	AGAP010659	8127248	8132862	3
3L	8197339	8197441	ltr	0	AGAP010670	8197740	8201360	3
3L	8905624	8912016	proviral	0.001	AGAP010711	8901319	8904939	5
3L	9699792	9700026	proviral	nd	AGAP010745	9696965	9701865	0	intron
3L	9756055	9756770	ltr	nd	tRNA-Glu	9755754	9755825	5
3L	9921522	9922076	proviral	0.009	AGAP010761	9922250	9922975	3
3L	10109074	10109470	ltr	0.013	AGAP010770	10105764	10108239	3
3L	12710873	12711273	ltr	0.026	AGAP010894	12707817	12710100	5
3L	14603569	14604182	ltr	nd	AGAP011028	14601236	14602804	5
3L	15491143	15492753	proviral	0.005	AGAP011040	15492950	15494753	3
3L	16272705	16274458	proviral	0.024	AGAP011072	16271948	16272401	5
3L	20314697	20317917	proviral	0.028	AGAP011256	20278164	20324411	0	intron
3L	20314697	20317917	proviral	0.028	tRNA-His	20314000	20314071	5
3L	20314697	20317917	proviral	0.028	tRNA-Val	20314438	20314510	5
3L	22030761	22030908	ltr	0.095	AGAP011369	22031182	22040318	3
3L	23354780	23355534	ltr	0.036	AGAP011390	23353736	23354463	5
3L	31248820	31254214	proviral	0	AGAP011669	31246464	31248326	5
3L	31248820	31254214	proviral	0	AGAP011670	31255062	31256183	5
3L	33267375	33267630	ltr	0.032	CLIPA5	33268389	33269658	3		Clip-Domain Serine Protease family A. Protease homologue. [Source:VB_Community_Symbol;Acc:CLIPA5]
3L	35640287	35640435	ltr	0.067	AGAP011962	35629623	35641019	0	intron
3L	36051434	36056501	proviral	0	AGAP012000	36049525	36050591	5
3L	36817250	36821588	proviral	0	AGAP012039	36815744	36816255	5
3L	36825661	36830808	proviral	nd	AGAP012040	36831032	36833145	5
3L	37592919	37596255	proviral	0.009	AGAP012092	37591562	37592343	5
3L	37592919	37596255	proviral	0.009	AGAP012093	37597025	37597477	5
3L	38324893	38325148	ltr	0.008	AGAP012174	38324207	38324746	5
3R	420152	420382	ltr	0.045	AGAP007760	420659	423275	5
3R	901572	907096	proviral	0	AGAP007791	888097	909036	0	intron
3R	2152646	2152903	ltr	0.016	AGAP007854	2141595	2164547	0	intron
3R	6923219	6927829	proviral	0	AGAP008210	6918282	6922439	5
3R	6923219	6927829	proviral	0	tRNA-Lys	6927995	6928067	3
3R	9679177	9685356	proviral	0.005	AGAP008348	9678884	9679099	5
3R	13083092	13083446	ltr	0.023	AGAP008572	13081312	13082354	5
3R	22790791	22793694	proviral	0.011	AGAP008991	22794216	22795292	5
3R	26415888	26416109	ltr	0.005	AGAP009126	26409793	26423514	0	intron
3R	29661520	29661723	ltr	0.073	AGAP009249	29657948	29670714	0	intron
3R	31776594	31781590	proviral	nd	AGAP009362	31782196	31783022	3
3R	39154795	39159897	proviral	0.006	AGAP009700	39152788	39153820	5
3R	45399304	45401339	proviral	0.004	AGAP009927	45397827	45399017	5
3R	48462481	48462972	proviral	0.002	AGAP010055	48451436	48466287	0	intron
X	247021	247731	ltr	nd	AGAP000018	245976	251810	0	intron
X	5461695	5467712	proviral	0.001	AGAP000310	5468373	5469640	5
X	6253402	6258354	proviral	0	GPRNPY1	6187880	6277170	0	intron	putative neuropeptide Y receptor 1 [Source:VB_Community_Symbol;Acc:GPRNPY1]
X	7234852	7239731	proviral	0.001	TPX1	7239849	7241015	5		Thioredoxin Peroxidase. [Source:VB_Community_Symbol;Acc:TPX1]
X	7620108	7622196	proviral	0	AGAP000426	7617893	7619360	5
X	8334001	8334819	ltr	nd	AGAP000477	8293985	8359883	0	intron
X	8975772	8981334	proviral	0.001	AGAP000509	8973099	8975041	3
X	9609613	9614134	proviral	nd	AGAP012976	9601195	9615371	0	intron
X	10716261	10716405	ltr	0.103	AGAP000602	10709824	10717506	0	intron
X	12183475	12184189	ltr	nd	AGAP000686	12174016	12182557	3
X	12864254	12864386	ltr	0.033	AGAP000715	12859844	12886948	0	intron
X	13739452	13739661	ltr	0.02	AGAP000754	13740179	13748423	5
X	15557308	15558102	ltr	nd	AGAP000842	15559097	15560436	5
X	15709948	15716210	proviral	0.005	AGAP000849	15717094	15717709	3
